# Supplementary material for: Engineered NIR-II fluorophores with ultralong-distance molecular packing for high-contrast deep lesion identification
Source: Nat Commun. 2023 Aug 18;14:5017. doi: 10.1038/s41467-023-40728-6 (PMC10439134; doi:10.1038/s41467-023-40728-6)
Supplement: Supplementary file 4 — Source Data [file 41467_2023_40728_MOESM4_ESM.xlsx]

## Sheet: Fig 1c
	Wavelength	Normalized absorption	Wavelength	Normalized absorption	Wavelength	Normalized absorption	Wavelength	Normalized absorption
	nm		nm		nm		nm
		2TT-oCB		2MTT-oCB		2MPT-oCB		2FT-oCB
	500	0.10863	500	0.10997	500	0.0586	500	0.1139
	501	0.10962	500.5	0.111	500.5	0.05822	500.5	0.1139
	502	0.11066	501	0.111	501	0.05784	501	0.1139
	503	0.11173	501.5	0.111	501.5	0.05746	501.5	0.1139
	504	0.1128	502	0.11202	502	0.05709	502	0.113
	505	0.11398	502.5	0.11202	502.5	0.05671	502.5	0.113
	506	0.11515	503	0.11202	503	0.05633	503	0.113
	507	0.1164	503.5	0.11305	503.5	0.05595	503.5	0.113
	508	0.11768	504	0.11305	504	0.05563	504	0.11211
	509	0.11893	504.5	0.11305	504.5	0.05498	504.5	0.11211
	510	0.12028	505	0.11305	505	0.05434	505	0.11211
	511	0.12166	505.5	0.11408	505.5	0.0537	505.5	0.11211
	512	0.12313	506	0.11408	506	0.05338	506	0.11121
	513	0.12466	506.5	0.11511	506.5	0.05305	506.5	0.11121
	514	0.12622	507	0.11511	507	0.05273	507	0.11121
	515	0.12776	507.5	0.11511	507.5	0.05241	507.5	0.11031
	516	0.12941	508	0.11614	508	0.05209	508	0.11031
	517	0.13107	508.5	0.11614	508.5	0.05177	508.5	0.11031
	518	0.13276	509	0.11614	509	0.05145	509	0.10942
	519	0.13451	509.5	0.11716	509.5	0.0508	509.5	0.10942
	520	0.13631	510	0.11716	510	0.05016	510	0.10942
	521	0.13812	510.5	0.11716	510.5	0.04952	510.5	0.10852
	522	0.13999	511	0.11819	511	0.04887	511	0.10852
	523	0.14193	511.5	0.11819	511.5	0.04823	511.5	0.10762
	524	0.14393	512	0.11922	512	0.04791	512	0.10762
	525	0.14594	512.5	0.11922	512.5	0.04759	512.5	0.10762
	526	0.14802	513	0.11922	513	0.04727	513	0.10673
	527	0.15016	513.5	0.12025	513.5	0.04695	513.5	0.10673
	528	0.15233	514	0.12025	514	0.04662	514	0.10583
	529	0.15456	514.5	0.12127	514.5	0.04598	514.5	0.10583
	530	0.15687	515	0.12127	515	0.04534	515	0.10493
	531	0.15926	515.5	0.12127	515.5	0.04469	515.5	0.10493
	532	0.16175	516	0.1223	516	0.04405	516	0.10404
	533	0.16438	516.5	0.1223	516.5	0.04341	516.5	0.10404
	534	0.16714	517	0.12333	517	0.04309	517	0.10314
	535	0.17	517.5	0.12333	517.5	0.04277	517.5	0.10314
	536	0.17294	518	0.12436	518	0.04244	518	0.10224
	537	0.17596	518.5	0.12436	518.5	0.04212	518.5	0.10135
	538	0.17906	519	0.12436	519	0.0418	519	0.10135
	539	0.18221	519.5	0.12539	519.5	0.04148	519.5	0.10045
	540	0.18543	520	0.12539	520	0.04084	520	0.10045
	541	0.18876	520.5	0.12641	520.5	0.04019	520.5	0.09955
	542	0.19227	521	0.12641	521	0.03955	521	0.09865
	543	0.19588	521.5	0.12744	521.5	0.03891	521.5	0.09865
	544	0.19958	522	0.12744	522	0.03859	522	0.09776
	545	0.20336	522.5	0.12847	522.5	0.03826	522.5	0.09776
	546	0.20721	523	0.12847	523	0.03794	523	0.09686
	547	0.21114	523.5	0.1295	523.5	0.03762	523.5	0.09596
	548	0.21489	524	0.1295	524	0.0373	524	0.09596
	549	0.21899	524.5	0.1295	524.5	0.03698	524.5	0.09507
	550	0.22316	525	0.13052	525	0.03666	525	0.09417
	551	0.22724	525.5	0.13052	525.5	0.03601	525.5	0.09417
	552	0.23136	526	0.13155	526	0.03537	526	0.09327
	553	0.23547	526.5	0.13155	526.5	0.03473	526.5	0.09327
	554	0.23965	527	0.13258	527	0.03408	527	0.09238
	555	0.24385	527.5	0.13361	527.5	0.03376	527.5	0.09148
	556	0.24803	528	0.13361	528	0.03312	528	0.09148
	557	0.2522	528.5	0.13464	528.5	0.03248	528.5	0.09058
	558	0.25639	529	0.13464	529	0.03183	529	0.09058
	559	0.26068	529.5	0.13566	529.5	0.03119	529.5	0.08969
	560	0.26505	530	0.13566	530	0.03055	530	0.08969
	561	0.2695	530.5	0.13669	530.5	0.0299	530.5	0.08879
	562	0.27402	531	0.13772	531	0.02926	531	0.08879
	563	0.27867	531.5	0.13772	531.5	0.02862	531.5	0.08879
	564	0.28336	532	0.13875	532	0.02797	532	0.08789
	565	0.28807	532.5	0.13875	532.5	0.02733	532.5	0.087
	566	0.29287	533	0.13977	533	0.02701	533	0.087
	567	0.29786	533.5	0.1408	533.5	0.02669	533.5	0.0861
	568	0.3031	534	0.1408	534	0.02637	534	0.0861
	569	0.30846	534.5	0.14183	534.5	0.02605	534.5	0.0852
	570	0.31387	535	0.14286	535	0.02572	535	0.0852
	571	0.31929	535.5	0.14286	535.5	0.02572	535.5	0.0843
	572	0.32473	536	0.14388	536	0.0254	536	0.0843
	573	0.33032	536.5	0.14491	536.5	0.02508	536.5	0.08341
	574	0.33601	537	0.14491	537	0.02476	537	0.08341
	575	0.34184	537.5	0.14594	537.5	0.02444	537.5	0.08251
	576	0.34783	538	0.14697	538	0.02412	538	0.08251
	577	0.35391	538.5	0.14697	538.5	0.02379	538.5	0.08161
	578	0.36017	539	0.148	539	0.02347	539	0.08161
	579	0.36642	539.5	0.14902	539.5	0.02315	539.5	0.08072
	580	0.37265	540	0.15005	540	0.02283	540	0.08072
	581	0.37883	540.5	0.15108	540.5	0.02251	540.5	0.08072
	582	0.38495	541	0.15108	541	0.02219	541	0.07982
	583	0.3911	541.5	0.15211	541.5	0.02186	541.5	0.07982
	584	0.39719	542	0.15313	542	0.02154	542	0.07892
	585	0.40335	542.5	0.15416	542.5	0.02122	542.5	0.07892
	586	0.40953	543	0.15519	543	0.0209	543	0.07892
	587	0.41568	543.5	0.15622	543.5	0.0209	543.5	0.07803
	588	0.42182	544	0.15622	544	0.0209	544	0.07803
	589	0.42803	544.5	0.15725	544.5	0.0209	544.5	0.07713
	590	0.4343	545	0.15827	545	0.0209	545	0.07713
	591	0.44056	545.5	0.1593	545.5	0.0209	545.5	0.07713
	592	0.4468	546	0.16033	546	0.0209	546	0.07713
	593	0.45308	546.5	0.16136	546.5	0.0209	546.5	0.07623
	594	0.45959	547	0.16238	547	0.0209	547	0.07623
	595	0.46615	547.5	0.16341	547.5	0.0209	547.5	0.07623
	596	0.47272	548	0.16444	548	0.0209	548	0.07623
	597	0.47927	548.5	0.16547	548.5	0.0209	548.5	0.07623
	598	0.48576	549	0.1665	549	0.0209	549	0.07534
	599	0.4922	549.5	0.16752	549.5	0.0209	549.5	0.07534
	600	0.49886	550	0.16855	550	0.0209	550	0.07534
	601	0.50578	550.5	0.16958	550.5	0.0209	550.5	0.07534
	602	0.51289	551	0.17061	551	0.0209	551	0.07534
	603	0.51998	551.5	0.17163	551.5	0.0209	551.5	0.07534
	604	0.52716	552	0.17266	552	0.0209	552	0.07534
	605	0.53438	552.5	0.17369	552.5	0.0209	552.5	0.07534
	606	0.54166	553	0.17472	553	0.0209	553	0.07534
	607	0.54906	553.5	0.17575	553.5	0.0209	553.5	0.07534
	608	0.55657	554	0.1778	554	0.0209	554	0.07534
	609	0.56415	554.5	0.17883	554.5	0.0209	554.5	0.07534
	610	0.57183	555	0.17986	555	0.0209	555	0.07534
	611	0.57956	555.5	0.18088	555.5	0.0209	555.5	0.07534
	612	0.58726	556	0.18191	556	0.0209	556	0.07534
	613	0.59494	556.5	0.18294	556.5	0.0209	556.5	0.07534
	614	0.60251	557	0.18397	557	0.0209	557	0.07534
	615	0.60991	557.5	0.18602	557.5	0.0209	557.5	0.07534
	616	0.61719	558	0.18705	558	0.0209	558	0.07534
	617	0.62438	558.5	0.18808	558.5	0.0209	558.5	0.07534
	618	0.63147	559	0.18911	559	0.0209	559	0.07534
	619	0.63857	559.5	0.19116	559.5	0.02122	559.5	0.07623
	620	0.64572	560	0.19219	560	0.02154	560	0.07623
	621	0.65294	560.5	0.19322	560.5	0.02186	560.5	0.07623
	622	0.66019	561	0.19527	561	0.02219	561	0.07623
	623	0.66738	561.5	0.1963	561.5	0.02251	561.5	0.07623
	624	0.67449	562	0.19733	562	0.02283	562	0.07623
	625	0.68147	562.5	0.19938	562.5	0.02315	562.5	0.07713
	626	0.68846	563	0.20041	563	0.02347	563	0.07713
	627	0.69545	563.5	0.20247	563.5	0.02379	563.5	0.07713
	628	0.70239	564	0.20349	564	0.02412	564	0.07713
	629	0.70941	564.5	0.20452	564.5	0.02444	564.5	0.07803
	630	0.71632	565	0.20658	565	0.02476	565	0.07803
	631	0.72308	565.5	0.20761	565.5	0.02508	565.5	0.07803
	632	0.72976	566	0.20966	566	0.0254	566	0.07892
	633	0.73653	566.5	0.21069	566.5	0.02572	566.5	0.07892
	634	0.74362	567	0.21274	567	0.02572	567	0.07892
	635	0.75071	567.5	0.2148	567.5	0.02572	567.5	0.07982
	636	0.75784	568	0.21583	568	0.02572	568	0.07982
	637	0.765	568.5	0.21788	568.5	0.02572	568.5	0.08072
	638	0.77214	569	0.21891	569	0.02572	569	0.08072
	639	0.77931	569.5	0.22097	569.5	0.02572	569.5	0.08072
	640	0.78629	570	0.22302	570	0.02572	570	0.08161
	641	0.79319	570.5	0.22405	570.5	0.02572	570.5	0.08161
	642	0.80011	571	0.2261	571	0.02572	571	0.08251
	643	0.80714	571.5	0.22816	571.5	0.02572	571.5	0.08251
	644	0.81379	572	0.22919	572	0.02572	572	0.08341
	645	0.82043	572.5	0.23124	572.5	0.02572	572.5	0.08341
	646	0.827	573	0.2333	573	0.02572	573	0.0843
	647	0.83344	573.5	0.23433	573.5	0.02572	573.5	0.0843
	648	0.83973	574	0.23638	574	0.02572	574	0.0852
	649	0.84575	574.5	0.23844	574.5	0.02605	574.5	0.0861
	650	0.85155	575	0.23947	575	0.02637	575	0.0861
	651	0.85725	575.5	0.24152	575.5	0.02669	575.5	0.087
	652	0.86294	576	0.24358	576	0.02701	576	0.08789
	653	0.8685	576.5	0.24563	576.5	0.02733	576.5	0.08789
	654	0.8741	577	0.24666	577	0.02765	577	0.08879
	655	0.87976	577.5	0.24872	577.5	0.02797	577.5	0.08969
	656	0.8854	578	0.25077	578	0.0283	578	0.08969
	657	0.89085	578.5	0.25283	578.5	0.02862	578.5	0.09058
	658	0.89604	579	0.25488	579	0.02894	579	0.09058
	659	0.90113	579.5	0.25591	579.5	0.02958	579.5	0.09148
	660	0.90604	580	0.25797	580	0.03023	580	0.09238
	661	0.91081	580.5	0.26002	580.5	0.03087	580.5	0.09238
	662	0.91552	581	0.26208	581	0.03151	581	0.09327
	663	0.92003	581.5	0.26413	581.5	0.03215	581.5	0.09417
	664	0.92434	582	0.26619	582	0.03248	582	0.09507
	665	0.92861	582.5	0.26824	582.5	0.0328	582.5	0.09507
	666	0.93292	583	0.2703	583	0.03312	583	0.09596
	667	0.93727	583.5	0.27235	583.5	0.03376	583.5	0.09686
	668	0.94152	584	0.27441	584	0.03441	584	0.09686
	669	0.94567	584.5	0.27544	584.5	0.03505	584.5	0.09776
	670	0.94977	585	0.27749	585	0.03569	585	0.09865
	671	0.95375	585.5	0.27955	585.5	0.03633	585.5	0.09865
	672	0.95758	586	0.2816	586	0.03698	586	0.09955
	673	0.96128	586.5	0.28366	586.5	0.03762	586.5	0.10045
	674	0.96475	587	0.28571	587	0.03826	587	0.10135
	675	0.96811	587.5	0.28777	587.5	0.03891	587.5	0.10135
	676	0.97131	588	0.29085	588	0.03955	588	0.10224
	677	0.97432	588.5	0.29291	588.5	0.04019	588.5	0.10314
	678	0.97731	589	0.29496	589	0.04084	589	0.10314
	679	0.98006	589.5	0.29702	589.5	0.04148	589.5	0.10404
	680	0.98253	590	0.29908	590	0.04212	590	0.10493
	681	0.98485	590.5	0.30113	590.5	0.04277	590.5	0.10583
	682	0.98713	591	0.30319	591	0.04309	591	0.10673
	683	0.98902	591.5	0.30627	591.5	0.04373	591.5	0.10762
	684	0.99082	592	0.30832	592	0.04437	592	0.10762
	685	0.9925	592.5	0.31038	592.5	0.04502	592.5	0.10852
	686	0.99402	593	0.31244	593	0.04566	593	0.10942
	687	0.99533	593.5	0.31552	593.5	0.0463	593.5	0.11031
	688	0.99633	594	0.31757	594	0.04695	594	0.11121
	689	0.99745	594.5	0.31963	594.5	0.04727	594.5	0.11211
	690	0.99822	595	0.32271	595	0.04759	595	0.113
	691	0.9988	595.5	0.32477	595.5	0.04791	595.5	0.1139
	692	0.99935	596	0.32682	596	0.04855	596	0.1148
	693	0.9997	596.5	0.32991	596.5	0.0492	596.5	0.1157
	694	0.99993	597	0.33196	597	0.04984	597	0.11659
	695	1	597.5	0.33402	597.5	0.05048	597.5	0.11749
	696	0.99982	598	0.3371	598	0.05113	598	0.11839
	697	0.99945	598.5	0.33916	598.5	0.05177	598.5	0.11928
	698	0.99918	599	0.34121	599	0.05209	599	0.11928
	699	0.99848	599.5	0.3443	599.5	0.05241	599.5	0.12018
	700	0.99767	600	0.34635	600	0.05273	600	0.12108
	701	0.99673	600.5	0.34943	600.5	0.05338	600.5	0.12197
	702	0.99563	601	0.35149	601	0.05402	601	0.12287
	703	0.99429	601.5	0.35355	601.5	0.05466	601.5	0.12377
	704	0.99274	602	0.35663	602	0.05531	602	0.12466
	705	0.99103	602.5	0.35868	602.5	0.05595	602.5	0.12556
	706	0.98919	603	0.36074	603	0.05659	603	0.12646
	707	0.98716	603.5	0.36382	603.5	0.05691	603.5	0.12735
	708	0.98489	604	0.36588	604	0.05756	604	0.12915
	709	0.98233	604.5	0.36896	604.5	0.0582	604.5	0.13004
	710	0.97968	605	0.37102	605	0.05884	605	0.13094
	711	0.97689	605.5	0.3741	605.5	0.05949	605.5	0.13184
	712	0.97396	606	0.37616	606	0.06013	606	0.13274
	713	0.9709	606.5	0.37924	606.5	0.06077	606.5	0.13363
	714	0.96757	607	0.38232	607	0.06141	607	0.13453
	715	0.96407	607.5	0.38438	607.5	0.06238	607.5	0.13543
	716	0.96051	608	0.38746	608	0.06302	608	0.13632
	717	0.95684	608.5	0.38952	608.5	0.06367	608.5	0.13812
	718	0.95295	609	0.3926	609	0.06431	609	0.13901
	719	0.9492	609.5	0.39568	609.5	0.06495	609.5	0.13991
	720	0.94514	610	0.39774	610	0.06559	610	0.14081
	721	0.94088	610.5	0.40082	610.5	0.06624	610.5	0.1417
	722	0.93652	611	0.40391	611	0.0672	611	0.1426
	723	0.93214	611.5	0.40596	611.5	0.06785	611.5	0.14439
	724	0.92767	612	0.40904	612	0.06849	612	0.14529
	725	0.92304	612.5	0.41213	612.5	0.06913	612.5	0.14619
	726	0.9184	613	0.41418	613	0.06977	613	0.14709
	727	0.91369	613.5	0.41727	613.5	0.07042	613.5	0.14888
	728	0.90881	614	0.42035	614	0.07138	614	0.14978
	729	0.90386	614.5	0.42343	614.5	0.07235	614.5	0.15067
	730	0.89871	615	0.42652	615	0.07299	615	0.15157
	731	0.89334	615.5	0.42857	615.5	0.07363	615.5	0.15336
	732	0.88769	616	0.43165	616	0.07428	616	0.15426
	733	0.88171	616.5	0.43474	616.5	0.07492	616.5	0.15516
	734	0.87554	617	0.43782	617	0.07556	617	0.15695
	735	0.86932	617.5	0.4409	617.5	0.07653	617.5	0.15785
	736	0.86293	618	0.44399	618	0.07749	618	0.15874
	737	0.85646	618.5	0.44707	618.5	0.07814	618.5	0.16054
	738	0.84993	619	0.45015	619	0.07878	619	0.16143
	739	0.84325	619.5	0.45221	619.5	0.07942	619.5	0.16233
	740	0.83639	620	0.45529	620	0.08006	620	0.16413
	741	0.82935	620.5	0.45838	620.5	0.08103	620.5	0.16502
	742	0.82219	621	0.46146	621	0.08199	621	0.16682
	743	0.81495	621.5	0.46454	621.5	0.08264	621.5	0.16771
	744	0.80757	622	0.4666	622	0.08328	622	0.16861
	745	0.80008	622.5	0.46968	622.5	0.08392	622.5	0.1704
	746	0.79248	623	0.47276	623	0.08457	623	0.1713
	747	0.78503	623.5	0.47585	623.5	0.08521	623.5	0.17309
	748	0.7776	624	0.47893	624	0.08617	624	0.17399
	749	0.76956	624.5	0.48201	624.5	0.08714	624.5	0.17489
	750	0.76193	625	0.4851	625	0.08778	625	0.17668
	751	0.75428	625.5	0.48818	625.5	0.08842	625.5	0.17758
	752	0.74667	626	0.49024	626	0.08907	626	0.17937
	753	0.73909	626.5	0.49332	626.5	0.09003	626.5	0.18027
	754	0.73149	627	0.4964	627	0.091	627	0.18206
	755	0.72392	627.5	0.49949	627.5	0.09196	627.5	0.18296
	756	0.71639	628	0.50257	628	0.0926	628	0.18475
	757	0.70882	628.5	0.50565	628.5	0.09325	628.5	0.18565
	758	0.70124	629	0.50874	629	0.09389	629	0.18744
	759	0.69367	629.5	0.51182	629.5	0.09486	629.5	0.18834
	760	0.68601	630	0.5149	630	0.09582	630	0.19013
	761	0.67827	630.5	0.51799	630.5	0.09678	630.5	0.19103
	762	0.67055	631	0.52107	631	0.09775	631	0.19283
	763	0.6628	631.5	0.52415	631.5	0.09839	631.5	0.19372
	764	0.65495	632	0.52724	632	0.09936	632	0.19552
	765	0.6469	632.5	0.52929	632.5	0.10032	632.5	0.19641
	766	0.63866	633	0.53237	633	0.10129	633	0.19821
	767	0.63034	633.5	0.53546	633.5	0.10225	633.5	0.2
	768	0.62197	634	0.53854	634	0.10289	634	0.2009
	769	0.61357	634.5	0.54162	634.5	0.10386	634.5	0.20269
	770	0.60517	635	0.54573	635	0.10482	635	0.20359
	771	0.59681	635.5	0.54882	635.5	0.10579	635.5	0.20538
	772	0.58842	636	0.5519	636	0.10675	636	0.20717
	773	0.57999	636.5	0.55498	636.5	0.10804	636.5	0.20807
	774	0.57146	637	0.55807	637	0.109	637	0.20987
	775	0.56276	637.5	0.56115	637.5	0.10997	637.5	0.21166
	776	0.55409	638	0.56423	638	0.11093	638	0.21345
	777	0.54544	638.5	0.56732	638.5	0.1119	638.5	0.21435
	778	0.53678	639	0.5704	639	0.11318	639	0.21614
	779	0.52819	639.5	0.57348	639.5	0.11415	639.5	0.21794
	780	0.51975	640	0.5776	640	0.11511	640	0.21973
	781	0.51155	640.5	0.58068	640.5	0.11608	640.5	0.22063
	782	0.50342	641	0.58376	641	0.11736	641	0.22242
	783	0.49537	641.5	0.58684	641.5	0.11865	641.5	0.22422
	784	0.48747	642	0.59096	642	0.11961	642	0.22601
	785	0.47973	642.5	0.59404	642.5	0.12058	642.5	0.2278
	786	0.47206	643	0.59712	643	0.12154	643	0.2296
	787	0.46457	643.5	0.60021	643.5	0.12283	643.5	0.23049
	788	0.45707	644	0.60329	644	0.12379	644	0.23229
	789	0.44962	644.5	0.6074	644.5	0.12476	644.5	0.23408
	790	0.44225	645	0.61048	645	0.12572	645	0.23587
	791	0.43484	645.5	0.61357	645.5	0.12701	645.5	0.23767
	792	0.42757	646	0.61665	646	0.1283	646	0.23946
	793	0.42028	646.5	0.61973	646.5	0.12926	646.5	0.24126
	794	0.41305	647	0.62282	647	0.13023	647	0.24215
	795	0.40593	647.5	0.6259	647.5	0.13119	647.5	0.24395
	796	0.39891	648	0.62898	648	0.13248	648	0.24574
	797	0.39212	648.5	0.63207	648.5	0.13344	648.5	0.24753
	798	0.38517	649	0.63515	649	0.13441	649	0.24933
	799	0.3781	649.5	0.63823	649.5	0.13537	649.5	0.25112
	800	0.37095	650	0.64234	650	0.13666	650	0.25291
	801	0.36374	650.5	0.64543	650.5	0.13794	650.5	0.25471
	802	0.35665	651	0.64851	651	0.13891	651	0.2565
	803	0.3496	651.5	0.65159	651.5	0.13987	651.5	0.2583
	804	0.34258	652	0.65468	652	0.14116	652	0.26009
	805	0.33561	652.5	0.65776	652.5	0.14244	652.5	0.26188
	806	0.32869	653	0.66084	653	0.14341	653	0.26368
	807	0.32182	653.5	0.66495	653.5	0.14437	653.5	0.26547
	808	0.31503	654	0.66804	654	0.14566	654	0.26816
	809	0.30828	654.5	0.67215	654.5	0.14695	654.5	0.26996
	810	0.29532	655	0.67523	655	0.14823	655	0.27175
	811	0.29169	655.5	0.67831	655.5	0.14952	655.5	0.27354
	812	0.28806	656	0.6814	656	0.1508	656	0.27623
	813	0.2824	656.5	0.68551	656.5	0.15209	656.5	0.27803
	814	0.27636	657	0.68859	657	0.15338	657	0.27982
	815	0.27049	657.5	0.69168	657.5	0.15466	657.5	0.28161
	816	0.26479	658	0.69476	658	0.15595	658	0.28341
	817	0.25917	658.5	0.69784	658.5	0.15723	658.5	0.2852
	818	0.25373	659	0.70195	659	0.15852	659	0.287
	819	0.24833	659.5	0.70504	659.5	0.15981	659.5	0.28879
	820	0.24296	660	0.70812	660	0.16109	660	0.29058
	821	0.23763	660.5	0.7112	660.5	0.16238	660.5	0.29238
	822	0.23241	661	0.71326	661	0.16367	661	0.29417
	823	0.22722	661.5	0.71634	661.5	0.16495	661.5	0.29596
	824	0.22217	662	0.71942	662	0.16624	662	0.29776
	825	0.21728	662.5	0.72251	662.5	0.16752	662.5	0.29955
	826	0.21246	663	0.72559	663	0.16849	663	0.30135
	827	0.20771	663.5	0.72867	663.5	0.16977	663.5	0.30314
	828	0.20304	664	0.73073	664	0.17106	664	0.30493
	829	0.19846	664.5	0.73381	664.5	0.17235	664.5	0.30583
	830	0.19399	665	0.7369	665	0.17331	665	0.30762
	831	0.18963	665.5	0.73998	665.5	0.1746	665.5	0.30942
	832	0.18521	666	0.74306	666	0.17588	666	0.31211
	833	0.18075	666.5	0.74615	666.5	0.17717	666.5	0.3139
	834	0.17629	667	0.74923	667	0.17846	667	0.3157
	835	0.17187	667.5	0.75231	667.5	0.17974	667.5	0.31749
	836	0.16753	668	0.7554	668	0.18103	668	0.31928
	837	0.16321	668.5	0.75848	668.5	0.18264	668.5	0.32108
	838	0.15893	669	0.76156	669	0.18392	669	0.32377
	839	0.15474	669.5	0.76567	669.5	0.18521	669.5	0.32556
	840	0.15063	670	0.76876	670	0.18682	670	0.32825
	841	0.14655	670.5	0.77184	670.5	0.18842	670.5	0.33004
	842	0.14262	671	0.77492	671	0.18971	671	0.33274
	843	0.13873	671.5	0.77801	671.5	0.191	671.5	0.33453
	844	0.13495	672	0.78109	672	0.1926	672	0.33722
	845	0.1313	672.5	0.78417	672.5	0.19421	672.5	0.33901
	846	0.12771	673	0.78623	673	0.19582	673	0.3417
	847	0.1243	673.5	0.78931	673.5	0.19743	673.5	0.3435
	848	0.12099	674	0.79239	674	0.19904	674	0.34619
	849	0.11784	674.5	0.79548	674.5	0.20064	674.5	0.34798
	850	0.11174	675	0.79856	675	0.20225	675	0.35067
	851	0.11009	675.5	0.80164	675.5	0.20386	675.5	0.35336
	852	0.10845	676	0.80473	676	0.20547	676	0.35516
	853	0.10583	676.5	0.80781	676.5	0.20707	676.5	0.35785
	854	0.10293	677	0.81089	677	0.20868	677	0.36054
	855	0.10011	677.5	0.81398	677.5	0.21029	677.5	0.36233
	856	0.09733	678	0.81706	678	0.2119	678	0.36502
	857	0.09469	678.5	0.82014	678.5	0.2135	678.5	0.36771
	858	0.0921	679	0.8222	679	0.21543	679	0.36951
	859	0.08961	679.5	0.82528	679.5	0.21704	679.5	0.3722
	860	0.08719	680	0.82837	680	0.21865	680	0.37399
	861	0.08477	680.5	0.83042	680.5	0.22026	680.5	0.37668
	862	0.08246	681	0.8335	681	0.22186	681	0.37848
	863	0.08026	681.5	0.83659	681.5	0.22379	681.5	0.38117
	864	0.07806	682	0.83864	682	0.2254	682	0.38386
	865	0.07584	682.5	0.84173	682.5	0.22701	682.5	0.38565
	866	0.07364	683	0.84481	683	0.22894	683	0.38834
	867	0.07144	683.5	0.84687	683.5	0.23055	683.5	0.39103
	868	0.06923	684	0.84995	684	0.23215	684	0.39283
	869	0.06708	684.5	0.85303	684.5	0.23408	684.5	0.39552
	870	0.06502	685	0.85509	685	0.23569	685	0.39821
	871	0.06295	685.5	0.85817	685.5	0.23762	685.5	0.4009
	872	0.06094	686	0.86125	686	0.23955	686	0.40359
	873	0.059	686.5	0.86434	686.5	0.24148	686.5	0.40538
	874	0.0571	687	0.86639	687	0.24341	687	0.40807
	875	0.05524	687.5	0.86948	687.5	0.24534	687.5	0.41076
	876	0.05343	688	0.87153	688	0.24727	688	0.41345
	877	0.05175	688.5	0.87461	688.5	0.2492	688.5	0.41614
	878	0.05009	689	0.87667	689	0.25113	689	0.41883
	879	0.04848	689.5	0.87975	689.5	0.25305	689.5	0.42063
	880	0.04692	690	0.88181	690	0.25498	690	0.42332
	881	0.04539	690.5	0.88489	690.5	0.25691	690.5	0.42601
	882	0.04396	691	0.88695	691	0.25884	691	0.4287
	883	0.04257	691.5	0.89003	691.5	0.26109	691.5	0.43139
	884	0.04121	692	0.89209	692	0.26302	692	0.43408
	885	0.03989	692.5	0.89414	692.5	0.26495	692.5	0.43587
	886	0.03865	693	0.8962	693	0.26688	693	0.43857
	887	0.0374	693.5	0.89928	693.5	0.26881	693.5	0.44126
	888	0.0362	694	0.90134	694	0.27074	694	0.44395
	889	0.03504	694.5	0.90339	694.5	0.27267	694.5	0.44664
	890	0.03393	695	0.90545	695	0.2746	695	0.44843
	891	0.03286	695.5	0.9075	695.5	0.27653	695.5	0.45112
	892	0.03184	696	0.91059	696	0.27846	696	0.45381
	893	0.03084	696.5	0.91264	696.5	0.28039	696.5	0.4565
	894	0.02986	697	0.9147	697	0.28232	697	0.45919
	895	0.02891	697.5	0.91675	697.5	0.28457	697.5	0.46188
	896	0.02797	698	0.91881	698	0.2865	698	0.46368
	897	0.02702	698.5	0.92086	698.5	0.28875	698.5	0.46637
	898	0.02609	699	0.92292	699	0.29068	699	0.46906
	899	0.02518	699.5	0.92497	699.5	0.2926	699.5	0.47175
	900	0.02429	700	0.92703	700	0.29486	700	0.47444
	901	0.02343	700.5	0.92909	700.5	0.29678	700.5	0.47713
	902	0.02262	701	0.93114	701	0.29904	701	0.47982
	903	0.02181	701.5	0.9332	701.5	0.30096	701.5	0.48251
	904	0.021	702	0.93525	702	0.30322	702	0.4852
	905	0.0202	702.5	0.93731	702.5	0.30547	702.5	0.48789
	906	0.01947	703	0.93834	703	0.3074	703	0.49058
	907	0.01873	703.5	0.94039	703.5	0.30965	703.5	0.49327
	908	0.01805	704	0.94245	704	0.31158	704	0.49596
	909	0.01739	704.5	0.9445	704.5	0.31383	704.5	0.49865
	910	0.01673	705	0.94656	705	0.31576	705	0.50135
	911	0.01612	705.5	0.94758	705.5	0.31801	705.5	0.50404
	912	0.01552	706	0.94964	706	0.31994	706	0.50673
	913	0.01493	706.5	0.9517	706.5	0.32186	706.5	0.50942
	914	0.01435	707	0.95272	707	0.32412	707	0.51211
	915	0.0138	707.5	0.95478	707.5	0.32605	707.5	0.5148
	916	0.0133	708	0.95581	708	0.3283	708	0.51749
	917	0.01279	708.5	0.95786	708.5	0.33023	708.5	0.52018
	918	0.01233	709	0.95889	709	0.33248	709	0.52287
	919	0.01189	709.5	0.96095	709.5	0.33441	709.5	0.52556
	920	0.01144	710	0.96197	710	0.33633	710	0.52825
	921	0.01104	710.5	0.96403	710.5	0.33859	710.5	0.53094
	922	0.0106	711	0.96506	711	0.34051	711	0.53453
	923	0.01019	711.5	0.96711	711.5	0.34244	711.5	0.53722
	924	0.00983	712	0.96814	712	0.34437	712	0.53991
	925	0.0095	712.5	0.96917	712.5	0.3463	712.5	0.5426
	926	0.0092	713	0.97122	713	0.34791	713	0.54529
	927	0.00891	713.5	0.97225	713.5	0.34984	713.5	0.54798
	928	0.00863	714	0.97328	714	0.35177	714	0.55067
	929	0.00834	714.5	0.97431	714.5	0.35338	714.5	0.55247
	930	0.00802	715	0.97533	715	0.35531	715	0.55516
	931	0.0077	715.5	0.97636	715.5	0.35691	715.5	0.55785
	932	0.00737	716	0.97739	716	0.35852	716	0.56054
	933	0.00706	716.5	0.97842	716.5	0.36013	716.5	0.56323
	934	0.00678	717	0.97945	717	0.36174	717	0.56592
	935	0.0065	717.5	0.98047	717.5	0.36334	717.5	0.56861
	936	0.00622	718	0.9815	718	0.36495	718	0.5713
	937	0.00598	718.5	0.98253	718.5	0.36656	718.5	0.57399
	938	0.00574	719	0.98356	719	0.36817	719	0.57578
	939	0.00549	719.5	0.98458	719.5	0.36977	719.5	0.57848
	940	0.00526	720	0.98458	720	0.37138	720	0.58117
	941	0.00507	720.5	0.98561	720.5	0.37331	720.5	0.58386
	942	0.00485	721	0.98664	721	0.37492	721	0.58655
	943	0.00463	721.5	0.98767	721.5	0.37653	721.5	0.58924
	944	0.00442	722	0.98869	722	0.37846	722	0.59103
	945	0.00423	722.5	0.98869	722.5	0.38006	722.5	0.59372
	946	0.00404	723	0.98972	723	0.38167	723	0.59641
	947	0.00388	723.5	0.99075	723.5	0.3836	723.5	0.5991
	948	0.00371	724	0.99075	724	0.38521	724	0.60179
	949	0.00355	724.5	0.99178	724.5	0.38714	724.5	0.60448
	950	0.00339	725	0.99281	725	0.38907	725	0.60717
	951	0.00321	725.5	0.99281	725.5	0.391	725.5	0.60987
	952	0.00307	726	0.99383	726	0.39293	726	0.61256
	953	0.00293	726.5	0.99486	726.5	0.39518	726.5	0.61525
	954	0.0028	727	0.99486	727	0.39711	727	0.61794
	955	0.00272	727.5	0.99589	727.5	0.39936	727.5	0.62063
	956	0.0026	728	0.99589	728	0.40129	728	0.62332
	957	0.00252	728.5	0.99692	728.5	0.40354	728.5	0.62601
	958	0.00244	729	0.99692	729	0.40579	729	0.6287
	959	0.00234	729.5	0.99794	729.5	0.40804	729.5	0.63139
	960	0.00225	730	0.99794	730	0.41029	730	0.63408
	961	0.00216	730.5	0.99794	730.5	0.41286	730.5	0.63677
	962	0.00207	731	0.99897	731	0.41543	731	0.63946
	963	0.00195	731.5	0.99897	731.5	0.41801	731.5	0.64215
	964	0.00183	732	0.99897	732	0.42058	732	0.64484
	965	0.00175	732.5	1	732.5	0.42315	732.5	0.64753
	966	0.00165	733	1	733	0.42572	733	0.65022
	967	0.00157	733.5	1	733.5	0.42862	733.5	0.65291
	968	0.00149	734	1	734	0.43119	734	0.65561
	969	0.00143	734.5	1	734.5	0.43408	734.5	0.6583
	970	0.00139	735	1	735	0.43698	735	0.66188
	971	0.00134	735.5	1	735.5	0.43987	735.5	0.66457
	972	0.00127	736	1	736	0.44277	736	0.66726
	973	0.00121	736.5	1	736.5	0.44566	736.5	0.66996
	974	0.00117	737	1	737	0.44855	737	0.67265
	975	0.00114	737.5	1	737.5	0.45177	737.5	0.67534
	976	0.00107	738	1	738	0.45466	738	0.67803
	977	0.00101	738.5	1	738.5	0.45756	738.5	0.68161
	978	0.000949388	739	1	739	0.46077	739	0.6843
	979	0.000883544	739.5	1	739.5	0.46367	739.5	0.687
	980	0.000827397	740	0.99897	740	0.46688	740	0.68969
	981	0.000788356	740.5	0.99897	740.5	0.4701	740.5	0.69238
	982	0.000743673	741	0.99897	741	0.47299	741	0.69596
	983	0.000690503	741.5	0.99794	741.5	0.47621	741.5	0.69865
	984	0.000637024	742	0.99794	742	0.4791	742	0.70135
	985	0.000596302	742.5	0.99794	742.5	0.48199	742.5	0.70404
	986	0.000578633	743	0.99692	743	0.48521	743	0.70673
	987	0.000551542	743.5	0.99692	743.5	0.4881	743.5	0.70942
	988	0.000500068	744	0.99589	744	0.49132	744	0.71211
	989	0.000445938	744.5	0.99486	744.5	0.49453	744.5	0.7148
	990	0.000425736	745	0.99486	745	0.49743	745	0.71749
	991	0.000428358	745.5	0.99383	745.5	0.50064	745.5	0.72018
	992	0.000413632	746	0.99383	746	0.50386	746	0.72287
	993	0.000389788	746.5	0.99281	746.5	0.50675	746.5	0.72556
	994	0.00036546	747	0.99178	747	0.50997	747	0.72915
	995	0.000348891	747.5	0.99075	747.5	0.51286	747.5	0.73184
	996	0.000328315	748	0.99075	748	0.51576	748	0.73453
	997	0.000301768	748.5	0.98972	748.5	0.51897	748.5	0.73722
	998	0.000273581	749	0.98869	749	0.52186	749	0.73991
	999	0.000251551	749.5	0.98767	749.5	0.52508	749.5	0.7426
	1000	0.000286722	750	0.98664	750	0.5283	750	0.74529
	1001	0.000279569	750.5	0.98561	750.5	0.53151	750.5	0.74798
	1002	0.000272416	751	0.98458	751	0.53473	751	0.75157
	1003	0.000275871	751.5	0.98356	751.5	0.53794	751.5	0.75426
	1004	0.000279146	752	0.98253	752	0.54084	752	0.75695
	1005	0.000261605	752.5	0.9815	752.5	0.54405	752.5	0.75964
	1006	0.000282713	753	0.97945	753	0.54727	753	0.76233
	1007	0.000263766	753.5	0.97842	753.5	0.55016	753.5	0.76502
	1008	0.000207632	754	0.97739	754	0.55338	754	0.76771
	1009	0.000152366	754.5	0.97636	754.5	0.55659	754.5	0.7704
	1010	0.000155377	755	0.97431	755	0.55981	755	0.77309
	1011	0.000108803	755.5	0.97328	755.5	0.56302	755.5	0.77578
	1012	8.09509e-05	756	0.97225	756	0.56624	756	0.77848
	1013	6.51259e-05	756.5	0.9702	756.5	0.56945	756.5	0.78117
	1014	5.32144e-05	757	0.96917	757	0.57267	757	0.78386
	1015	3.64189e-05	757.5	0.96711	757.5	0.57588	757.5	0.78655
	1016	4.46777e-05	758	0.96608	758	0.57878	758	0.78924
	1017	5.73848e-05	758.5	0.96403	758.5	0.58199	758.5	0.79193
	1018	5.72296e-05	759	0.963	759	0.58521	759	0.79462
	1019	5.30232e-05	759.5	0.96095	759.5	0.58842	759.5	0.79731
	1020	7.24241e-05	760	0.95889	760	0.59164	760	0.8
	1021	6.35503e-05	760.5	0.95786	760.5	0.59486	760.5	0.80269
	1022	4.8337e-05	761	0.95581	761	0.59807	761	0.80448
	1023	2.25312e-05	761.5	0.95375	761.5	0.60129	761.5	0.80717
	1024	0	762	0.95272	762	0.6045	762	0.80987
	1025	9.42904e-06	762.5	0.95067	762.5	0.60772	762.5	0.81166
	1026	1.09924e-05	763	0.94861	763	0.61093	763	0.81435
	1027	1.05465e-05	763.5	0.94656	763.5	0.61415	763.5	0.81704
	1028	2.57817e-05	764	0.9445	764	0.61736	764	0.81973
	1029	6.03664e-05	764.5	0.94245	764.5	0.62058	764.5	0.82152
	1030	0.00010527	765	0.94039	765	0.62379	765	0.82422
	1031	0.000151962	765.5	0.93834	765.5	0.62701	765.5	0.82691
	1032	0.000179932	766	0.93628	766	0.63023	766	0.8296
	1033	0.00020145	766.5	0.93422	766.5	0.63344	766.5	0.83229
	1034	0.000224009	767	0.93217	767	0.63666	767	0.83498
	1035	0.000250627	767.5	0.93011	767.5	0.63987	767.5	0.83677
	1036	0.000226002	768	0.92806	768	0.64309	768	0.83946
	1037	0.000187295	768.5	0.926	768.5	0.6463	768.5	0.84215
	1038	0.000150845	769	0.92395	769	0.64952	769	0.84395
	1039	0.000116919	769.5	0.92189	769.5	0.65273	769.5	0.84664
	1040	6.84625e-05	770	0.91881	770	0.65595	770	0.84933
	1041	7.91468e-05	770.5	0.91675	770.5	0.65916	770.5	0.85112
	1042	7.07285e-05	771	0.9147	771	0.66238	771	0.85291
	1043	6.55413e-05	771.5	0.91264	771.5	0.66559	771.5	0.85561
	1044	7.09053e-05	772	0.91059	772	0.66881	772	0.8574
	1045	7.58935e-05	772.5	0.9075	772.5	0.6717	772.5	0.86009
	1046	8.10476e-05	773	0.90545	773	0.67492	773	0.86278
	1047	9.63804e-05	773.5	0.90339	773.5	0.67814	773.5	0.86457
	1048	0.000115974	774	0.90031	774	0.68103	774	0.86637
	1049	0.00013648	774.5	0.89825	774.5	0.68424	774.5	0.86906
	1050	0.000158038	775	0.8962	775	0.68746	775	0.87085
	1051	0.000224495	775.5	0.89311	775.5	0.69035	775.5	0.87354
	1052	0.000221154	776	0.89003	776	0.69357	776	0.87534
	1053	0.000228592	776.5	0.88798	776.5	0.69678	776.5	0.87713
	1054	0.000258771	777	0.88489	777	0.69968	777	0.87982
	1055	0.000222717	777.5	0.88284	777.5	0.70289	777.5	0.88161
	1056	0.000224411	778	0.87975	778	0.70611	778	0.8843
	1057	0.000241871	778.5	0.8777	778.5	0.709	778.5	0.8861
	1058	0.000251087	779	0.87461	779	0.71222	779	0.88789
	1059	0.000243593	779.5	0.87153	779.5	0.71511	779.5	0.89058
	1060	0.000233296	780	0.86845	780	0.71833	780	0.89238
	1061	0.00021409	780.5	0.86639	780.5	0.72154	780.5	0.89417
	1062	0.000181994	781	0.86331	781	0.72444	781	0.89686
	1063	0.000157115	781.5	0.86023	781.5	0.72765	781.5	0.89865
	1064	0.000155599	782	0.85714	782	0.73087	782	0.90045
	1065	0.000187873	782.5	0.85406	782.5	0.73376	782.5	0.90224
	1066	0.000198878	783	0.852	783	0.73698	783	0.90404
	1067	0.000217133	783.5	0.84892	783.5	0.73987	783.5	0.90673
	1068	0.000213698	784	0.84584	784	0.74277	784	0.90852
	1069	0.000184803	784.5	0.84275	784.5	0.74598	784.5	0.91031
	1070	0.000174689	785	0.83967	785	0.74887	785	0.91211
	1071	0.000143862	785.5	0.83659	785.5	0.75177	785.5	0.9139
	1072	0.000123431	786	0.8335	786	0.75466	786	0.9157
	1073	8.87718e-05	786.5	0.83042	786.5	0.75756	786.5	0.91839
	1074	4.44652e-05	787	0.82734	787	0.76077	787	0.92018
	1075	5.82556e-05	787.5	0.82425	787.5	0.76367	787.5	0.92197
	1076	0.000102611	788	0.82117	788	0.76656	788	0.92377
	1077	0.000143318	788.5	0.81809	788.5	0.76945	788.5	0.92556
	1078	0.000168144	789	0.81501	789	0.77235	789	0.92735
	1079	0.000179094	789.5	0.81192	789.5	0.77492	789.5	0.92915
	1080	0.000203964	790	0.80884	790	0.77781	790	0.93094
	1081	0.000226921	790.5	0.80576	790.5	0.78039	790.5	0.93184
	1082	0.000250388	791	0.80164	791	0.78328	791	0.93363
	1083	0.000287479	791.5	0.79856	791.5	0.78617	791.5	0.93543
	1084	0.000331827	792	0.79548	792	0.78875	792	0.93722
	1085	0.000330338	792.5	0.79239	792.5	0.79164	792.5	0.93901
	1086	0.00034788	793	0.78931	793	0.79421	793	0.93991
	1087	0.000318477	793.5	0.78623	793.5	0.79711	793.5	0.9417
	1088	0.000308155	794	0.78314	794	0.79968	794	0.9435
	1089	0.000338654	794.5	0.78006	794.5	0.80225	794.5	0.94439
	1090	0.000294438	795	0.77595	795	0.80482	795	0.94619
	1091	0.000329975	795.5	0.77287	795.5	0.8074	795.5	0.94798
	1092	0.000290349	796	0.76978	796	0.80997	796	0.94888
	1093	0.000239277	796.5	0.7667	796.5	0.81254	796.5	0.95067
	1094	0.000233155	797	0.76259	797	0.81511	797	0.95157
	1095	0.000253591	797.5	0.75951	797.5	0.81768	797.5	0.95336
	1096	0.000351762	798	0.75642	798	0.82026	798	0.95516
	1097	0.000334012	798.5	0.75334	798.5	0.82283	798.5	0.95605
	1098	0.000307949	799	0.74923	799	0.8254	799	0.95785
	1099	0.000346016	799.5	0.74615	799.5	0.82797	799.5	0.95874
	1100	0.000320733	800	0.74306	800	0.83055	800	0.96054
	--	--	800.5	0.73895	800.5	0.83312	800.5	0.96143
	--	--	801	0.73587	801	0.83537	801	0.96323
	--	--	801.5	0.73176	801.5	0.83794	801.5	0.96413
	--	--	802	0.72867	802	0.84019	802	0.96502
	--	--	802.5	0.72559	802.5	0.84277	802.5	0.96682
	--	--	803	0.72148	803	0.84502	803	0.96771
	--	--	803.5	0.7184	803.5	0.84759	803.5	0.96861
	--	--	804	0.71531	804	0.84984	804	0.96951
	--	--	804.5	0.7112	804.5	0.85241	804.5	0.9713
	--	--	805	0.70812	805	0.85466	805	0.9722
	--	--	805.5	0.70504	805.5	0.85723	805.5	0.97309
	--	--	806	0.70092	806	0.85949	806	0.97489
	--	--	806.5	0.69784	806.5	0.86174	806.5	0.97578
	--	--	807	0.69373	807	0.86399	807	0.97668
	--	--	807.5	0.69065	807.5	0.86592	807.5	0.97758
	--	--	808	0.68654	808	0.86817	808	0.97848
	--	--	808.5	0.68345	808.5	0.87042	808.5	0.97937
	--	--	809	0.67934	809	0.87267	809	0.98027
	--	--	809.5	0.67626	809.5	0.87492	809.5	0.98117
	--	--	810	0.67215	810	0.87685	810	0.98206
	--	--	810.5	0.66906	810.5	0.8791	810.5	0.98296
	--	--	811	0.66495	811	0.88103	811	0.98475
	--	--	811.5	0.66187	811.5	0.88296	811.5	0.98475
	--	--	812	0.65776	812	0.88489	812	0.98565
	--	--	812.5	0.65468	812.5	0.88682	812.5	0.98655
	--	--	813	0.65057	813	0.88875	813	0.98744
	--	--	813.5	0.64748	813.5	0.89068	813.5	0.98834
	--	--	814	0.64337	814	0.89228	814	0.98924
	--	--	814.5	0.64029	814.5	0.89421	814.5	0.98924
	--	--	815	0.63618	815	0.89614	815	0.99013
	--	--	815.5	0.63309	815.5	0.89775	815.5	0.99103
	--	--	816	0.62898	816	0.89968	816	0.99193
	--	--	816.5	0.6259	816.5	0.90129	816.5	0.99193
	--	--	817	0.62179	817	0.90289	817	0.99283
	--	--	817.5	0.61871	817.5	0.90482	817.5	0.99372
	--	--	818	0.61459	818	0.90643	818	0.99372
	--	--	818.5	0.61151	818.5	0.90804	818.5	0.99462
	--	--	819	0.60843	819	0.90997	819	0.99462
	--	--	819.5	0.60432	819.5	0.91158	819.5	0.99552
	--	--	820	0.60123	820	0.91318	820	0.99552
	--	--	820.5	0.59712	820.5	0.91447	820.5	0.99641
	--	--	821	0.59404	821	0.91608	821	0.99641
	--	--	821.5	0.59096	821.5	0.91768	821.5	0.99731
	--	--	822	0.58684	822	0.91897	822	0.99731
	--	--	822.5	0.58376	822.5	0.92058	822.5	0.99731
	--	--	823	0.58068	823	0.92219	823	0.99821
	--	--	823.5	0.5776	823.5	0.92347	823.5	0.99821
	--	--	824	0.57348	824	0.92476	824	0.99821
	--	--	824.5	0.5704	824.5	0.92637	824.5	0.9991
	--	--	825	0.56732	825	0.92765	825	0.9991
	--	--	825.5	0.56321	825.5	0.92894	825.5	0.9991
	--	--	826	0.56012	826	0.93055	826	0.9991
	--	--	826.5	0.55704	826.5	0.93183	826.5	1
	--	--	827	0.55293	827	0.93312	827	1
	--	--	827.5	0.54985	827.5	0.93441	827.5	1
	--	--	828	0.54573	828	0.93601	828	1
	--	--	828.5	0.54265	828.5	0.9373	828.5	1
	--	--	829	0.53957	829	0.93859	829	1
	--	--	829.5	0.53546	829.5	0.94019	829.5	1
	--	--	830	0.53237	830	0.94148	830	1
	--	--	830.5	0.52826	830.5	0.94277	830.5	1
	--	--	831	0.52518	831	0.94405	831	1
	--	--	831.5	0.5221	831.5	0.94566	831.5	1
	--	--	832	0.51799	832	0.94695	832	1
	--	--	832.5	0.5149	832.5	0.94823	832.5	0.9991
	--	--	833	0.51182	833	0.94952	833	0.9991
	--	--	833.5	0.50771	833.5	0.95048	833.5	0.9991
	--	--	834	0.50462	834	0.95177	834	0.9991
	--	--	834.5	0.50154	834.5	0.95305	834.5	0.9991
	--	--	835	0.49846	835	0.95434	835	0.9991
	--	--	835.5	0.49538	835.5	0.95531	835.5	0.99821
	--	--	836	0.49229	836	0.95659	836	0.99821
	--	--	836.5	0.48818	836.5	0.95788	836.5	0.99821
	--	--	837	0.48613	837	0.95884	837	0.99731
	--	--	837.5	0.48304	837.5	0.95981	837.5	0.99731
	--	--	838	0.47996	838	0.96077	838	0.99731
	--	--	838.5	0.47585	838.5	0.96206	838.5	0.99731
	--	--	839	0.47276	839	0.96302	839	0.99641
	--	--	839.5	0.46968	839.5	0.96399	839.5	0.99552
	--	--	840	0.4666	840	0.96495	840	0.99552
	--	--	840.5	0.46249	840.5	0.96592	840.5	0.99462
	--	--	841	0.4594	841	0.9672	841	0.99372
	--	--	841.5	0.45632	841.5	0.96817	841.5	0.99372
	--	--	842	0.45221	842	0.96913	842	0.99283
	--	--	842.5	0.44913	842.5	0.9701	842.5	0.99193
	--	--	843	0.44604	843	0.97138	843	0.99103
	--	--	843.5	0.44296	843.5	0.97235	843.5	0.99013
	--	--	844	0.43988	844	0.97331	844	0.98924
	--	--	844.5	0.43577	844.5	0.97428	844.5	0.98924
	--	--	845	0.43268	845	0.97524	845	0.98834
	--	--	845.5	0.4296	845.5	0.97653	845.5	0.98744
	--	--	846	0.42652	846	0.97749	846	0.98655
	--	--	846.5	0.42343	846.5	0.97846	846.5	0.98565
	--	--	847	0.42035	847	0.97974	847	0.98475
	--	--	847.5	0.41624	847.5	0.98103	847.5	0.98296
	--	--	848	0.41316	848	0.98232	848	0.98206
	--	--	848.5	0.41007	848.5	0.98328	848.5	0.98117
	--	--	849	0.40699	849	0.98424	849	0.98027
	--	--	849.5	0.40391	849.5	0.98553	849.5	0.97848
	--	--	850	0.40082	850	0.98682	850	0.97758
	--	--	850.5	0.39774	850.5	0.98778	850.5	0.97848
	--	--	851	0.39466	851	0.98875	851	0.97668
	--	--	851.5	0.39157	851.5	0.98971	851.5	0.97578
	--	--	852	0.38849	852	0.99068	852	0.97399
	--	--	852.5	0.38541	852.5	0.99196	852.5	0.97309
	--	--	853	0.38232	853	0.99293	853	0.9722
	--	--	853.5	0.37924	853.5	0.99389	853.5	0.9704
	--	--	854	0.37616	854	0.99486	854	0.96951
	--	--	854.5	0.37307	854.5	0.9955	854.5	0.96771
	--	--	855	0.36999	855	0.99614	855	0.96592
	--	--	855.5	0.36691	855.5	0.99678	855.5	0.96502
	--	--	856	0.36382	856	0.99743	856	0.96323
	--	--	856.5	0.36177	856.5	0.99807	856.5	0.96233
	--	--	857	0.35868	857	0.99839	857	0.96054
	--	--	857.5	0.3556	857.5	0.99871	857.5	0.95874
	--	--	858	0.35252	858	0.99904	858	0.95785
	--	--	858.5	0.34943	858.5	0.99936	858.5	0.95605
	--	--	859	0.34635	859	0.99968	859	0.95426
	--	--	859.5	0.3443	859.5	1	859.5	0.95247
	--	--	860	0.34121	860	1	860	0.95157
	--	--	860.5	0.33813	860.5	1	860.5	0.94978
	--	--	861	0.33607	861	0.99968	861	0.94798
	--	--	861.5	0.33299	861.5	0.99936	861.5	0.94619
	--	--	862	0.33094	862	0.99904	862	0.94529
	--	--	862.5	0.32785	862.5	0.99871	862.5	0.9435
	--	--	863	0.3258	863	0.99839	863	0.9426
	--	--	863.5	0.32374	863.5	0.99807	863.5	0.94081
	--	--	864	0.32066	864	0.99775	864	0.93901
	--	--	864.5	0.3186	864.5	0.99743	864.5	0.93722
	--	--	865	0.31552	865	0.99711	865	0.93632
	--	--	865.5	0.31346	865.5	0.99678	865.5	0.93453
	--	--	866	0.31038	866	0.99646	866	0.93274
	--	--	866.5	0.30832	866.5	0.99582	866.5	0.93094
	--	--	867	0.30627	867	0.99518	867	0.92915
	--	--	867.5	0.30319	867.5	0.99453	867.5	0.92646
	--	--	868	0.30113	868	0.99389	868	0.92466
	--	--	868.5	0.29805	868.5	0.99357	868.5	0.92287
	--	--	869	0.29599	869	0.99325	869	0.92108
	--	--	869.5	0.29291	869.5	0.99293	869.5	0.91928
	--	--	870	0.29085	870	0.9926	870	0.91749
	--	--	870.5	0.2888	870.5	0.99196	870.5	0.9157
	--	--	871	0.28674	871	0.99132	871	0.9139
	--	--	871.5	0.28366	871.5	0.99068	871.5	0.91211
	--	--	872	0.2816	872	0.99003	872	0.90942
	--	--	872.5	0.27955	872.5	0.98939	872.5	0.90762
	--	--	873	0.27749	873	0.98842	873	0.90583
	--	--	873.5	0.27544	873.5	0.98746	873.5	0.90404
	--	--	874	0.27338	874	0.98682	874	0.90224
	--	--	874.5	0.27133	874.5	0.98617	874.5	0.90045
	--	--	875	0.26927	875	0.98553	875	0.89776
	--	--	875.5	0.26721	875.5	0.98489	875.5	0.89596
	--	--	876	0.26516	876	0.98392	876	0.89417
	--	--	876.5	0.2631	876.5	0.98296	876.5	0.89238
	--	--	877	0.26105	877	0.98199	877	0.88969
	--	--	877.5	0.25899	877.5	0.98103	877.5	0.88789
	--	--	878	0.25694	878	0.98039	878	0.8861
	--	--	878.5	0.25488	878.5	0.97942	878.5	0.88341
	--	--	879	0.25283	879	0.97846	879	0.88161
	--	--	879.5	0.25077	879.5	0.97749	879.5	0.87892
	--	--	880	0.24872	880	0.97653	880	0.87713
	--	--	880.5	0.24666	880.5	0.97588	880.5	0.87444
	--	--	881	0.2446	881	0.97492	881	0.87265
	--	--	881.5	0.24255	881.5	0.97395	881.5	0.86996
	--	--	882	0.24049	882	0.97299	882	0.86816
	--	--	882.5	0.23947	882.5	0.97203	882.5	0.86637
	--	--	883	0.23741	883	0.97074	883	0.86368
	--	--	883.5	0.23535	883.5	0.96977	883.5	0.86188
	--	--	884	0.2333	884	0.96881	884	0.85919
	--	--	884.5	0.23124	884.5	0.96785	884.5	0.8565
	--	--	885	0.23022	885	0.96656	885	0.85471
	--	--	885.5	0.22816	885.5	0.96527	885.5	0.85202
	--	--	886	0.2261	886	0.96431	886	0.85022
	--	--	886.5	0.22405	886.5	0.96334	886.5	0.84753
	--	--	887	0.22302	887	0.96206	887	0.84484
	--	--	887.5	0.22097	887.5	0.96077	887.5	0.84305
	--	--	888	0.21891	888	0.95949	888	0.84036
	--	--	888.5	0.21686	888.5	0.9582	888.5	0.83767
	--	--	889	0.21583	889	0.95691	889	0.83498
	--	--	889.5	0.21377	889.5	0.95563	889.5	0.83318
	--	--	890	0.21172	890	0.95434	890	0.83049
	--	--	890.5	0.21069	890.5	0.95305	890.5	0.8278
	--	--	891	0.20863	891	0.95177	891	0.82511
	--	--	891.5	0.20658	891.5	0.95048	891.5	0.82242
	--	--	892	0.20555	892	0.94887	892	0.81973
	--	--	892.5	0.20349	892.5	0.94759	892.5	0.81794
	--	--	893	0.20247	893	0.9463	893	0.81525
	--	--	893.5	0.20144	893.5	0.94502	893.5	0.81256
	--	--	894	0.19938	894	0.94341	894	0.80987
	--	--	894.5	0.19836	894.5	0.94212	894.5	0.80807
	--	--	895	0.1963	895	0.94084	895	0.80538
	--	--	895.5	0.19527	895.5	0.93923	895.5	0.80269
	--	--	896	0.19322	896	0.93794	896	0.8
	--	--	896.5	0.19219	896.5	0.93666	896.5	0.79731
	--	--	897	0.19013	897	0.93505	897	0.79462
	--	--	897.5	0.18911	897.5	0.93344	897.5	0.79193
	--	--	898	0.18705	898	0.93215	898	0.78924
	--	--	898.5	0.18602	898.5	0.93055	898.5	0.78655
	--	--	899	0.18499	899	0.92894	899	0.78386
	--	--	899.5	0.18294	899.5	0.92765	899.5	0.78206
	--	--	900	0.18191	900	0.92605	900	0.77848
	--	--	900.5	0.18088	900.5	0.92444	900.5	0.77578
	--	--	901	0.17883	901	0.92283	901	0.77309
	--	--	901.5	0.1778	901.5	0.92122	901.5	0.7704
	--	--	902	0.17677	902	0.91961	902	0.76771
	--	--	902.5	0.17472	902.5	0.91801	902.5	0.76502
	--	--	903	0.17369	903	0.9164	903	0.76233
	--	--	903.5	0.17266	903.5	0.91479	903.5	0.76054
	--	--	904	0.17163	904	0.91318	904	0.75785
	--	--	904.5	0.16958	904.5	0.91158	904.5	0.75516
	--	--	905	0.16855	905	0.90997	905	0.75247
	--	--	905.5	0.16752	905.5	0.90804	905.5	0.74978
	--	--	906	0.1665	906	0.90643	906	0.74709
	--	--	906.5	0.16547	906.5	0.90482	906.5	0.74439
	--	--	907	0.16341	907	0.90289	907	0.7417
	--	--	907.5	0.16238	907.5	0.90129	907.5	0.73901
	--	--	908	0.16136	908	0.89936	908	0.73632
	--	--	908.5	0.16033	908.5	0.89743	908.5	0.73363
	--	--	909	0.1593	909	0.8955	909	0.73094
	--	--	909.5	0.15827	909.5	0.89357	909.5	0.72825
	--	--	910	0.15725	910	0.89132	910	0.72466
	--	--	910.5	0.15519	910.5	0.88939	910.5	0.72197
	--	--	911	0.15416	911	0.88746	911	0.71928
	--	--	911.5	0.15313	911.5	0.88521	911.5	0.7157
	--	--	912	0.15211	912	0.88328	912	0.713
	--	--	912.5	0.15108	912.5	0.88103	912.5	0.71031
	--	--	913	0.15005	913	0.8791	913	0.70673
	--	--	913.5	0.148	913.5	0.87685	913.5	0.70404
	--	--	914	0.14697	914	0.8746	914	0.70135
	--	--	914.5	0.14594	914.5	0.87267	914.5	0.69776
	--	--	915	0.14491	915	0.87042	915	0.69507
	--	--	915.5	0.14388	915.5	0.86849	915.5	0.69238
	--	--	916	0.14286	916	0.86624	916	0.68879
	--	--	916.5	0.14183	916.5	0.86431	916.5	0.6861
	--	--	917	0.1408	917	0.86206	917	0.68341
	--	--	917.5	0.13977	917.5	0.86013	917.5	0.68072
	--	--	918	0.13875	918	0.85788	918	0.67803
	--	--	918.5	0.13772	918.5	0.85563	918.5	0.67444
	--	--	919	0.13669	919	0.8537	919	0.67175
	--	--	919.5	0.13566	919.5	0.85145	919.5	0.66906
	--	--	920	0.13464	920	0.84952	920	0.66637
	--	--	920.5	0.13361	920.5	0.84727	920.5	0.66278
	--	--	921	0.13258	921	0.84534	921	0.66009
	--	--	921.5	0.13155	921.5	0.84309	921.5	0.6574
	--	--	922	0.13052	922	0.84084	922	0.65381
	--	--	922.5	0.1295	922.5	0.83859	922.5	0.65112
	--	--	923	0.12847	923	0.83633	923	0.64843
	--	--	923.5	0.12744	923.5	0.83441	923.5	0.64484
	--	--	924	0.12641	924	0.83215	924	0.64215
	--	--	924.5	0.12539	924.5	0.8299	924.5	0.63946
	--	--	925	0.12436	925	0.82765	925	0.63677
	--	--	925.5	0.12333	925.5	0.82572	925.5	0.63318
	--	--	926	0.1223	926	0.82347	926	0.63049
	--	--	926.5	0.12127	926.5	0.82122	926.5	0.6278
	--	--	927	0.12025	927	0.81897	927	0.62422
	--	--	927.5	0.11922	927.5	0.8164	927.5	0.62152
	--	--	928	0.11819	928	0.81415	928	0.61794
	--	--	928.5	0.11716	928.5	0.8119	928.5	0.61525
	--	--	929	0.11614	929	0.80965	929	0.61166
	--	--	929.5	0.11614	929.5	0.8074	929.5	0.60897
	--	--	930	0.11511	930	0.80514	930	0.60538
	--	--	930.5	0.11408	930.5	0.80289	930.5	0.60269
	--	--	931	0.11305	931	0.80032	931	0.6
	--	--	931.5	0.11202	931.5	0.79775	931.5	0.59641
	--	--	932	0.111	932	0.7955	932	0.59372
	--	--	932.5	0.111	932.5	0.79293	932.5	0.59103
	--	--	933	0.10997	933	0.79035	933	0.58744
	--	--	933.5	0.10894	933.5	0.78778	933.5	0.58475
	--	--	934	0.10791	934	0.78521	934	0.58117
	--	--	934.5	0.10689	934.5	0.78264	934.5	0.57848
	--	--	935	0.10689	935	0.78006	935	0.57578
	--	--	935.5	0.10586	935.5	0.77749	935.5	0.5722
	--	--	936	0.10483	936	0.7746	936	0.56951
	--	--	936.5	0.1038	936.5	0.77203	936.5	0.56592
	--	--	937	0.10277	937	0.76913	937	0.56323
	--	--	937.5	0.10277	937.5	0.76656	937.5	0.56054
	--	--	938	0.10175	938	0.76367	938	0.55695
	--	--	938.5	0.10072	938.5	0.76077	938.5	0.55426
	--	--	939	0.09969	939	0.7582	939	0.55067
	--	--	939.5	0.09969	939.5	0.75531	939.5	0.54798
	--	--	940	0.09866	940	0.75273	940	0.54529
	--	--	940.5	0.09764	940.5	0.74984	940.5	0.5417
	--	--	941	0.09661	941	0.74695	941	0.53901
	--	--	941.5	0.09661	941.5	0.74405	941.5	0.53543
	--	--	942	0.09558	942	0.74116	942	0.53274
	--	--	942.5	0.09455	942.5	0.73859	942.5	0.52915
	--	--	943	0.09353	943	0.73569	943	0.52646
	--	--	943.5	0.09353	943.5	0.73312	943.5	0.52287
	--	--	944	0.0925	944	0.73023	944	0.52018
	--	--	944.5	0.09147	944.5	0.72765	944.5	0.51749
	--	--	945	0.09147	945	0.72476	945	0.5139
	--	--	945.5	0.09044	945.5	0.72186	945.5	0.51121
	--	--	946	0.08941	946	0.71929	946	0.50852
	--	--	946.5	0.08941	946.5	0.7164	946.5	0.50493
	--	--	947	0.08839	947	0.71383	947	0.50224
	--	--	947.5	0.08736	947.5	0.71093	947.5	0.49955
	--	--	948	0.08736	948	0.70836	948	0.49686
	--	--	948.5	0.08633	948.5	0.70579	948.5	0.49327
	--	--	949	0.0853	949	0.70322	949	0.49058
	--	--	949.5	0.0853	949.5	0.70064	949.5	0.48789
	--	--	950	0.08428	950	0.69807	950	0.4852
	--	--	950.5	0.08428	950.5	0.6955	950.5	0.48161
	--	--	951	0.08325	951	0.69293	951	0.47892
	--	--	951.5	0.08222	951.5	0.69035	951.5	0.47623
	--	--	952	0.08222	952	0.68746	952	0.47265
	--	--	952.5	0.08119	952.5	0.68489	952.5	0.46996
	--	--	953	0.08016	953	0.68232	953	0.46637
	--	--	953.5	0.07914	953.5	0.67974	953.5	0.46368
	--	--	954	0.07914	954	0.67717	954	0.46009
	--	--	954.5	0.07811	954.5	0.6746	954.5	0.4574
	--	--	955	0.07811	955	0.67203	955	0.45471
	--	--	955.5	0.07708	955.5	0.66945	955.5	0.45112
	--	--	956	0.07708	956	0.66688	956	0.44843
	--	--	956.5	0.07605	956.5	0.66399	956.5	0.44574
	--	--	957	0.07503	957	0.66141	957	0.44215
	--	--	957.5	0.07503	957.5	0.65852	957.5	0.43946
	--	--	958	0.074	958	0.65595	958	0.43677
	--	--	958.5	0.074	958.5	0.65305	958.5	0.43408
	--	--	959	0.07297	959	0.65048	959	0.43049
	--	--	959.5	0.07194	959.5	0.64791	959.5	0.4278
	--	--	960	0.07194	960	0.64502	960	0.42511
	--	--	960.5	0.07091	960.5	0.64244	960.5	0.42242
	--	--	961	0.07091	961	0.63955	961	0.41973
	--	--	961.5	0.06989	961.5	0.63666	961.5	0.41614
	--	--	962	0.06989	962	0.63376	962	0.41345
	--	--	962.5	0.06886	962.5	0.63087	962.5	0.41076
	--	--	963	0.06783	963	0.62797	963	0.40807
	--	--	963.5	0.06783	963.5	0.62508	963.5	0.40538
	--	--	964	0.0668	964	0.62219	964	0.40269
	--	--	964.5	0.0668	964.5	0.61929	964.5	0.3991
	--	--	965	0.06578	965	0.6164	965	0.39641
	--	--	965.5	0.06578	965.5	0.6135	965.5	0.39372
	--	--	966	0.06475	966	0.61061	966	0.39103
	--	--	966.5	0.06475	966.5	0.60772	966.5	0.38834
	--	--	967	0.06372	967	0.60482	967	0.38565
	--	--	967.5	0.06372	967.5	0.60193	967.5	0.38296
	--	--	968	0.06269	968	0.59904	968	0.38027
	--	--	968.5	0.06269	968.5	0.59614	968.5	0.37758
	--	--	969	0.06166	969	0.59325	969	0.37489
	--	--	969.5	0.06166	969.5	0.59035	969.5	0.3722
	--	--	970	0.06064	970	0.58746	970	0.36861
	--	--	970.5	0.06064	970.5	0.58457	970.5	0.36592
	--	--	971	0.05961	971	0.58167	971	0.36323
	--	--	971.5	0.05961	971.5	0.5791	971.5	0.36054
	--	--	972	0.05858	972	0.57621	972	0.35874
	--	--	972.5	0.05858	972.5	0.57331	972.5	0.35605
	--	--	973	0.05755	973	0.57042	973	0.35336
	--	--	973.5	0.05755	973.5	0.56752	973.5	0.35067
	--	--	974	0.05653	974	0.56463	974	0.34798
	--	--	974.5	0.05653	974.5	0.56174	974.5	0.34619
	--	--	975	0.05653	975	0.55916	975	0.3435
	--	--	975.5	0.0555	975.5	0.55627	975.5	0.34081
	--	--	976	0.0555	976	0.55338	976	0.33812
	--	--	976.5	0.05447	976.5	0.5508	976.5	0.33543
	--	--	977	0.05447	977	0.54791	977	0.33274
	--	--	977.5	0.05447	977.5	0.54534	977.5	0.33094
	--	--	978	0.05344	978	0.54244	978	0.32825
	--	--	978.5	0.05344	978.5	0.53955	978.5	0.32556
	--	--	979	0.05242	979	0.53666	979	0.32287
	--	--	979.5	0.05242	979.5	0.53376	979.5	0.32018
	--	--	980	0.05139	980	0.53119	980	0.31839
	--	--	980.5	0.05139	980.5	0.5283	980.5	0.3157
	--	--	981	0.05139	981	0.5254	981	0.313
	--	--	981.5	0.05036	981.5	0.52251	981.5	0.31031
	--	--	982	0.05036	982	0.51961	982	0.30762
	--	--	982.5	0.04933	982.5	0.51672	982.5	0.30583
	--	--	983	0.04933	983	0.51383	983	0.30314
	--	--	983.5	0.04933	983.5	0.51093	983.5	0.30045
	--	--	984	0.0483	984	0.50804	984	0.29865
	--	--	984.5	0.0483	984.5	0.50514	984.5	0.29596
	--	--	985	0.04728	985	0.50225	985	0.29417
	--	--	985.5	0.04728	985.5	0.49936	985.5	0.29148
	--	--	986	0.04728	986	0.49646	986	0.28969
	--	--	986.5	0.04625	986.5	0.49357	986.5	0.287
	--	--	987	0.04625	987	0.49068	987	0.2843
	--	--	987.5	0.04522	987.5	0.48778	987.5	0.28251
	--	--	988	0.04522	988	0.48489	988	0.27982
	--	--	988.5	0.04522	988.5	0.48232	988.5	0.27803
	--	--	989	0.04419	989	0.47942	989	0.27623
	--	--	989.5	0.04419	989.5	0.47653	989.5	0.27354
	--	--	990	0.04419	990	0.47363	990	0.27085
	--	--	990.5	0.04317	990.5	0.47074	990.5	0.26906
	--	--	991	0.04317	991	0.46817	991	0.26726
	--	--	991.5	0.04214	991.5	0.46527	991.5	0.26457
	--	--	992	0.04214	992	0.46238	992	0.26188
	--	--	992.5	0.04214	992.5	0.45949	992.5	0.26009
	--	--	993	0.04111	993	0.45659	993	0.2583
	--	--	993.5	0.04111	993.5	0.45402	993.5	0.25561
	--	--	994	0.04111	994	0.45113	994	0.25381
	--	--	994.5	0.04008	994.5	0.44855	994.5	0.25112
	--	--	995	0.04008	995	0.44566	995	0.24933
	--	--	995.5	0.04008	995.5	0.44277	995.5	0.24753
	--	--	996	0.03905	996	0.43987	996	0.24484
	--	--	996.5	0.03905	996.5	0.43698	996.5	0.24305
	--	--	997	0.03905	997	0.43441	997	0.24126
	--	--	997.5	0.03803	997.5	0.43151	997.5	0.23946
	--	--	998	0.03803	998	0.42894	998	0.23677
	--	--	998.5	0.03803	998.5	0.42605	998.5	0.23498
	--	--	999	0.037	999	0.42347	999	0.23318
	--	--	999.5	0.037	999.5	0.4209	999.5	0.23049
	--	--	1000	0.037	1000	0.41833	1000	0.2287
	--	--	1000.5	0.03597	1000.5	0.41576	1000.5	0.22691
	--	--	1001	0.03597	1001	0.41318	1001	0.22511
	--	--	1001.5	0.03597	1001.5	0.41061	1001.5	0.22332
	--	--	1002	0.03597	1002	0.40804	1002	0.22063
	--	--	1002.5	0.03494	1002.5	0.40547	1002.5	0.21883
	--	--	1003	0.03494	1003	0.40322	1003	0.21704
	--	--	1003.5	0.03494	1003.5	0.40064	1003.5	0.21525
	--	--	1004	0.03392	1004	0.39839	1004	0.21345
	--	--	1004.5	0.03392	1004.5	0.39582	1004.5	0.21166
	--	--	1005	0.03392	1005	0.39357	1005	0.20987
	--	--	1005.5	0.03289	1005.5	0.391	1005.5	0.20807
	--	--	1006	0.03289	1006	0.38875	1006	0.20628
	--	--	1006.5	0.03289	1006.5	0.38617	1006.5	0.20448
	--	--	1007	0.03289	1007	0.3836	1007	0.20269
	--	--	1007.5	0.03186	1007.5	0.38103	1007.5	0.2009
	--	--	1008	0.03186	1008	0.37846	1008	0.19821
	--	--	1008.5	0.03186	1008.5	0.37588	1008.5	0.19641
	--	--	1009	0.03083	1009	0.37331	1009	0.19462
	--	--	1009.5	0.03083	1009.5	0.37074	1009.5	0.19283
	--	--	1010	0.03083	1010	0.36817	1010	0.19103
	--	--	1010.5	0.03083	1010.5	0.36559	1010.5	0.18924
	--	--	1011	0.0298	1011	0.36302	1011	0.18744
	--	--	1011.5	0.0298	1011.5	0.36045	1011.5	0.18655
	--	--	1012	0.0298	1012	0.35788	1012	0.18475
	--	--	1012.5	0.0298	1012.5	0.35531	1012.5	0.18296
	--	--	1013	0.02878	1013	0.35273	1013	0.18117
	--	--	1013.5	0.02878	1013.5	0.35016	1013.5	0.17937
	--	--	1014	0.02878	1014	0.34759	1014	0.17758
	--	--	1014.5	0.02878	1014.5	0.34534	1014.5	0.17578
	--	--	1015	0.02775	1015	0.34277	1015	0.17399
	--	--	1015.5	0.02775	1015.5	0.34051	1015.5	0.17309
	--	--	1016	0.02775	1016	0.33794	1016	0.1713
	--	--	1016.5	0.02775	1016.5	0.33537	1016.5	0.16951
	--	--	1017	0.02672	1017	0.3328	1017	0.16771
	--	--	1017.5	0.02672	1017.5	0.33055	1017.5	0.16592
	--	--	1018	0.02672	1018	0.32797	1018	0.16502
	--	--	1018.5	0.02672	1018.5	0.32572	1018.5	0.16323
	--	--	1019	0.02672	1019	0.32315	1019	0.16143
	--	--	1019.5	0.02569	1019.5	0.3209	1019.5	0.16054
	--	--	1020	0.02569	1020	0.31833	1020	0.15874
	--	--	1020.5	0.02569	1020.5	0.31608	1020.5	0.15695
	--	--	1021	0.02569	1021	0.3135	1021	0.15516
	--	--	1021.5	0.02467	1021.5	0.31125	1021.5	0.15426
	--	--	1022	0.02467	1022	0.30868	1022	0.15247
	--	--	1022.5	0.02467	1022.5	0.30643	1022.5	0.15157
	--	--	1023	0.02467	1023	0.30386	1023	0.14978
	--	--	1023.5	0.02467	1023.5	0.30161	1023.5	0.14888
	--	--	1024	0.02364	1024	0.29936	1024	0.14709
	--	--	1024.5	0.02364	1024.5	0.29711	1024.5	0.14529
	--	--	1025	0.02364	1025	0.29453	1025	0.14439
	--	--	1025.5	0.02364	1025.5	0.29228	1025.5	0.1426
	--	--	1026	0.02261	1026	0.28971	1026	0.1417
	--	--	1026.5	0.02261	1026.5	0.28746	1026.5	0.14081
	--	--	1027	0.02261	1027	0.28521	1027	0.13901
	--	--	1027.5	0.02261	1027.5	0.28296	1027.5	0.13812
	--	--	1028	0.02261	1028	0.28071	1028	0.13632
	--	--	1028.5	0.02158	1028.5	0.27846	1028.5	0.13543
	--	--	1029	0.02158	1029	0.27621	1029	0.13363
	--	--	1029.5	0.02158	1029.5	0.27395	1029.5	0.13274
	--	--	1030	0.02158	1030	0.2717	1030	0.13094
	--	--	1030.5	0.02158	1030.5	0.26977	1030.5	0.13004
	--	--	1031	0.02158	1031	0.26752	1031	0.12825
	--	--	1031.5	0.02055	1031.5	0.26559	1031.5	0.12735
	--	--	1032	0.02055	1032	0.26334	1032	0.12556
	--	--	1032.5	0.02055	1032.5	0.26141	1032.5	0.12466
	--	--	1033	0.02055	1033	0.25949	1033	0.12287
	--	--	1033.5	0.02055	1033.5	0.25756	1033.5	0.12197
	--	--	1034	0.01953	1034	0.25563	1034	0.12018
	--	--	1034.5	0.01953	1034.5	0.25338	1034.5	0.11928
	--	--	1035	0.01953	1035	0.25145	1035	0.11839
	--	--	1035.5	0.01953	1035.5	0.24952	1035.5	0.11659
	--	--	1036	0.01953	1036	0.24759	1036	0.1157
	--	--	1036.5	0.01953	1036.5	0.24566	1036.5	0.1148
	--	--	1037	0.0185	1037	0.24373	1037	0.113
	--	--	1037.5	0.0185	1037.5	0.2418	1037.5	0.11211
	--	--	1038	0.0185	1038	0.23987	1038	0.11121
	--	--	1038.5	0.0185	1038.5	0.23794	1038.5	0.11031
	--	--	1039	0.0185	1039	0.23601	1039	0.10852
	--	--	1039.5	0.0185	1039.5	0.23408	1039.5	0.10762
	--	--	1040	0.01747	1040	0.23215	1040	0.10673
	--	--	1040.5	0.01747	1040.5	0.23023	1040.5	0.10583
	--	--	1041	0.01747	1041	0.2283	1041	0.10404
	--	--	1041.5	0.01747	1041.5	0.22637	1041.5	0.10314
	--	--	1042	0.01747	1042	0.22444	1042	0.10224
	--	--	1042.5	0.01644	1042.5	0.22251	1042.5	0.10135
	--	--	1043	0.01644	1043	0.22058	1043	0.09955
	--	--	1043.5	0.01644	1043.5	0.21865	1043.5	0.09865
	--	--	1044	0.01644	1044	0.21672	1044	0.09776
	--	--	1044.5	0.01644	1044.5	0.21479	1044.5	0.09686
	--	--	1045	0.01644	1045	0.21286	1045	0.09596
	--	--	1045.5	0.01644	1045.5	0.21093	1045.5	0.09417
	--	--	1046	0.01542	1046	0.209	1046	0.09327
	--	--	1046.5	0.01542	1046.5	0.20707	1046.5	0.09238
	--	--	1047	0.01542	1047	0.20514	1047	0.09148
	--	--	1047.5	0.01542	1047.5	0.20322	1047.5	0.09058
	--	--	1048	0.01542	1048	0.20129	1048	0.08969
	--	--	1048.5	0.01542	1048.5	0.19936	1048.5	0.08879
	--	--	1049	0.01542	1049	0.19743	1049	0.08789
	--	--	1049.5	0.01439	1049.5	0.19582	1049.5	0.0861
	--	--	1050	0.01439	1050	0.19389	1050	0.0852
	--	--	1050.5	0.01439	1050.5	0.19196	1050.5	0.0843
	--	--	1051	0.01439	1051	0.19003	1051	0.08341
	--	--	1051.5	0.01439	1051.5	0.1881	1051.5	0.08251
	--	--	1052	0.01439	1052	0.1865	1052	0.08161
	--	--	1052.5	0.01439	1052.5	0.18457	1052.5	0.08072
	--	--	1053	0.01336	1053	0.18264	1053	0.07982
	--	--	1053.5	0.01336	1053.5	0.18103	1053.5	0.07892
	--	--	1054	0.01336	1054	0.1791	1054	0.07803
	--	--	1054.5	0.01336	1054.5	0.17749	1054.5	0.07713
	--	--	1055	0.01336	1055	0.17588	1055	0.07623
	--	--	1055.5	0.01336	1055.5	0.17395	1055.5	0.07534
	--	--	1056	0.01336	1056	0.17235	1056	0.07444
	--	--	1056.5	0.01336	1056.5	0.17042	1056.5	0.07354
	--	--	1057	0.01233	1057	0.16849	1057	0.07265
	--	--	1057.5	0.01233	1057.5	0.16688	1057.5	0.07175
	--	--	1058	0.01233	1058	0.16495	1058	0.07175
	--	--	1058.5	0.01233	1058.5	0.16334	1058.5	0.07085
	--	--	1059	0.01233	1059	0.16174	1059	0.06996
	--	--	1059.5	0.01233	1059.5	0.16013	1059.5	0.06906
	--	--	1060	0.01233	1060	0.15852	1060	0.06816
	--	--	1060.5	0.01233	1060.5	0.15691	1060.5	0.06726
	--	--	1061	0.01131	1061	0.15531	1061	0.06637
	--	--	1061.5	0.01131	1061.5	0.1537	1061.5	0.06547
	--	--	1062	0.01131	1062	0.15209	1062	0.06547
	--	--	1062.5	0.01131	1062.5	0.15048	1062.5	0.06457
	--	--	1063	0.01131	1063	0.14887	1063	0.06368
	--	--	1063.5	0.01131	1063.5	0.14727	1063.5	0.06278
	--	--	1064	0.01131	1064	0.14598	1064	0.06188
	--	--	1064.5	0.01131	1064.5	0.14469	1064.5	0.06188
	--	--	1065	0.01028	1065	0.14309	1065	0.06099
	--	--	1065.5	0.01028	1065.5	0.1418	1065.5	0.06009
	--	--	1066	0.01028	1066	0.14051	1066	0.05919
	--	--	1066.5	0.01028	1066.5	0.13891	1066.5	0.05919
	--	--	1067	0.01028	1067	0.1373	1067	0.0583
	--	--	1067.5	0.01028	1067.5	0.13601	1067.5	0.0574
	--	--	1068	0.01028	1068	0.13473	1068	0.0565
	--	--	1068.5	0.01028	1068.5	0.13312	1068.5	0.0565
	--	--	1069	0.01028	1069	0.13183	1069	0.05561
	--	--	1069.5	0.01028	1069.5	0.13055	1069.5	0.05471
	--	--	1070	0.00925	1070	0.12926	1070	0.05381
	--	--	1070.5	0.00925	1070.5	0.12797	1070.5	0.05381
	--	--	1071	0.00925	1071	0.12669	1071	0.05291
	--	--	1071.5	0.00925	1071.5	0.1254	1071.5	0.05202
	--	--	1072	0.00925	1072	0.12412	1072	0.05202
	--	--	1072.5	0.00925	1072.5	0.12283	1072.5	0.05112
	--	--	1073	0.00925	1073	0.12154	1073	0.05022
	--	--	1073.5	0.00925	1073.5	0.12026	1073.5	0.05022
	--	--	1074	0.00925	1074	0.11929	1074	0.04933
	--	--	1074.5	0.00925	1074.5	0.11801	1074.5	0.04843
	--	--	1075	0.00925	1075	0.11672	1075	0.04843
	--	--	1075.5	0.00925	1075.5	0.11543	1075.5	0.04753
	--	--	1076	0.00822	1076	0.11447	1076	0.04664
	--	--	1076.5	0.00822	1076.5	0.11318	1076.5	0.04664
	--	--	1077	0.00822	1077	0.1119	1077	0.04574
	--	--	1077.5	0.00822	1077.5	0.11061	1077.5	0.04574
	--	--	1078	0.00822	1078	0.10965	1078	0.04484
	--	--	1078.5	0.00822	1078.5	0.10836	1078.5	0.04484
	--	--	1079	0.00822	1079	0.10707	1079	0.04395
	--	--	1079.5	0.00822	1079.5	0.10579	1079.5	0.04305
	--	--	1080	0.00822	1080	0.10482	1080	0.04305
	--	--	1080.5	0.00822	1080.5	0.10386	1080.5	0.04215
	--	--	1081	0.00822	1081	0.10257	1081	0.04215
	--	--	1081.5	0.00822	1081.5	0.10129	1081.5	0.04126
	--	--	1082	0.00822	1082	0.10032	1082	0.04126
	--	--	1082.5	0.00822	1082.5	0.09936	1082.5	0.04036
	--	--	1083	0.00719	1083	0.09807	1083	0.04036
	--	--	1083.5	0.00719	1083.5	0.09678	1083.5	0.03946
	--	--	1084	0.00719	1084	0.09582	1084	0.03946
	--	--	1084.5	0.00719	1084.5	0.09486	1084.5	0.03857
	--	--	1085	0.00719	1085	0.09389	1085	0.03857
	--	--	1085.5	0.00719	1085.5	0.0926	1085.5	0.03767
	--	--	1086	0.00719	1086	0.09164	1086	0.03767
	--	--	1086.5	0.00719	1086.5	0.09068	1086.5	0.03677
	--	--	1087	0.00719	1087	0.08971	1087	0.03677
	--	--	1087.5	0.00719	1087.5	0.08875	1087.5	0.03587
	--	--	1088	0.00719	1088	0.08778	1088	0.03587
	--	--	1088.5	0.00719	1088.5	0.08682	1088.5	0.03498
	--	--	1089	0.00719	1089	0.08585	1089	0.03498
	--	--	1089.5	0.00719	1089.5	0.08489	1089.5	0.03498
	--	--	1090	0.00719	1090	0.08392	1090	0.03408
	--	--	1090.5	0.00719	1090.5	0.08328	1090.5	0.03408
	--	--	1091	0.00719	1091	0.08232	1091	0.03318
	--	--	1091.5	0.00617	1091.5	0.08135	1091.5	0.03318
	--	--	1092	0.00617	1092	0.08039	1092	0.03229
	--	--	1092.5	0.00617	1092.5	0.07942	1092.5	0.03229
	--	--	1093	0.00617	1093	0.07878	1093	0.03139
	--	--	1093.5	0.00617	1093.5	0.07814	1093.5	0.03139
	--	--	1094	0.00617	1094	0.07717	1094	0.03139
	--	--	1094.5	0.00617	1094.5	0.07621	1094.5	0.03049
	--	--	1095	0.00617	1095	0.07524	1095	0.03049
	--	--	1095.5	0.00617	1095.5	0.07428	1095.5	0.03049
	--	--	1096	0.00617	1096	0.07363	1096	0.0296
	--	--	1096.5	0.00617	1096.5	0.07299	1096.5	0.0296
	--	--	1097	0.00617	1097	0.07235	1097	0.0287
	--	--	1097.5	0.00617	1097.5	0.07138	1097.5	0.0287
	--	--	1098	0.00617	1098	0.07042	1098	0.0287
	--	--	1098.5	0.00617	1098.5	0.06977	1098.5	0.0278
	--	--	1099	0.00617	1099	0.06913	1099	0.0278
	--	--	1099.5	0.00617	1099.5	0.06849	1099.5	0.0278
	--	--	1100	0.00617	1100	0.06785	1100	0.02691
	--	--	1100.5	0.00514	1100.5	0.06688	1100.5	0.02691
	--	--	1101	0.00514	1101	0.06592	1101	0.02691
	--	--	1101.5	0.00514	1101.5	0.06527	1101.5	0.02601
	--	--	1102	0.00514	1102	0.06463	1102	0.02601
	--	--	1102.5	0.00514	1102.5	0.06399	1102.5	0.02601
	--	--	1103	0.00514	1103	0.06334	1103	0.02511
	--	--	1103.5	0.00514	1103.5	0.06238	1103.5	0.02511
	--	--	1104	0.00514	1104	0.06141	1104	0.02511
	--	--	1104.5	0.00514	1104.5	0.06045	1104.5	0.02422
	--	--	1105	0.00514	1105	0.05981	1105	0.02422
	--	--	1105.5	0.00514	1105.5	0.05916	1105.5	0.02422
	--	--	1106	0.00514	1106	0.05852	1106	0.02332
	--	--	1106.5	0.00514	1106.5	0.05788	1106.5	0.02332
	--	--	1107	0.00514	1107	0.05691	1107	0.02332
	--	--	1107.5	0.00514	1107.5	0.05595	1107.5	0.02332
	--	--	1108	0.00514	1108	0.05531	1108	0.02242
	--	--	1108.5	0.00514	1108.5	0.05466	1108.5	0.02242
	--	--	1109	0.00514	1109	0.05402	1109	0.02242
	--	--	1109.5	0.00514	1109.5	0.05338	1109.5	0.02152
	--	--	1110	0.00514	1110	0.05273	1110	0.02152
	--	--	1110.5	0.00514	1110.5	0.05209	1110.5	0.02152
	--	--	1111	0.00514	1111	0.05145	1111	0.02152
	--	--	1111.5	0.00514	1111.5	0.0508	1111.5	0.02063
	--	--	1112	0.00514	1112	0.05016	1112	0.02063
	--	--	1112.5	0.00514	1112.5	0.04952	1112.5	0.02063
	--	--	1113	0.00411	1113	0.04887	1113	0.02063
	--	--	1113.5	0.00411	1113.5	0.04823	1113.5	0.01973
	--	--	1114	0.00411	1114	0.04759	1114	0.01973
	--	--	1114.5	0.00411	1114.5	0.04727	1114.5	0.01973
	--	--	1115	0.00411	1115	0.04662	1115	0.01973
	--	--	1115.5	0.00411	1115.5	0.04598	1115.5	0.01883
	--	--	1116	0.00411	1116	0.04534	1116	0.01883
	--	--	1116.5	0.00411	1116.5	0.04469	1116.5	0.01883
	--	--	1117	0.00411	1117	0.04405	1117	0.01883
	--	--	1117.5	0.00411	1117.5	0.04341	1117.5	0.01794
	--	--	1118	0.00411	1118	0.04277	1118	0.01794
	--	--	1118.5	0.00411	1118.5	0.04244	1118.5	0.01794
	--	--	1119	0.00411	1119	0.04212	1119	0.01794
	--	--	1119.5	0.00411	1119.5	0.0418	1119.5	0.01704
	--	--	1120	0.00411	1120	0.04148	1120	0.01704
	--	--	1120.5	0.00411	1120.5	0.04084	1120.5	0.01704
	--	--	1121	0.00411	1121	0.04019	1121	0.01704
	--	--	1121.5	0.00411	1121.5	0.03955	1121.5	0.01614
	--	--	1122	0.00411	1122	0.03891	1122	0.01614
	--	--	1122.5	0.00411	1122.5	0.03859	1122.5	0.01614
	--	--	1123	0.00411	1123	0.03826	1123	0.01614
	--	--	1123.5	0.00411	1123.5	0.03794	1123.5	0.01614
	--	--	1124	0.00411	1124	0.03762	1124	0.01525
	--	--	1124.5	0.00411	1124.5	0.0373	1124.5	0.01525
	--	--	1125	0.00411	1125	0.03698	1125	0.01525
	--	--	1125.5	0.00308	1125.5	0.03666	1125.5	0.01525
	--	--	1126	0.00308	1126	0.03633	1126	0.01525
	--	--	1126.5	0.00308	1126.5	0.03601	1126.5	0.01435
	--	--	1127	0.00308	1127	0.03537	1127	0.01435
	--	--	1127.5	0.00308	1127.5	0.03473	1127.5	0.01435
	--	--	1128	0.00308	1128	0.03441	1128	0.01435
	--	--	1128.5	0.00308	1128.5	0.03408	1128.5	0.01435
	--	--	1129	0.00308	1129	0.03376	1129	0.01345
	--	--	1129.5	0.00308	1129.5	0.03344	1129.5	0.01345
	--	--	1130	0.00308	1130	0.03312	1130	0.01345
	--	--	1130.5	0.00308	1130.5	0.0328	1130.5	0.01345
	--	--	1131	0.00308	1131	0.03248	1131	0.01345
	--	--	1131.5	0.00308	1131.5	0.03215	1131.5	0.01256
	--	--	1132	0.00308	1132	0.03183	1132	0.01256
	--	--	1132.5	0.00308	1132.5	0.03119	1132.5	0.01256
	--	--	1133	0.00308	1133	0.03055	1133	0.01256
	--	--	1133.5	0.00308	1133.5	0.0299	1133.5	0.01256
	--	--	1134	0.00308	1134	0.02926	1134	0.01256
	--	--	1134.5	0.00308	1134.5	0.02894	1134.5	0.01256
	--	--	1135	0.00308	1135	0.02862	1135	0.01256
	--	--	1135.5	0.00308	1135.5	0.02797	1135.5	0.01166
	--	--	1136	0.00308	1136	0.02733	1136	0.01166
	--	--	1136.5	0.00308	1136.5	0.02669	1136.5	0.01166
	--	--	1137	0.00308	1137	0.02605	1137	0.01166
	--	--	1137.5	0.00308	1137.5	0.0254	1137.5	0.01166
	--	--	1138	0.00308	1138	0.02476	1138	0.01166
	--	--	1138.5	0.00308	1138.5	0.02412	1138.5	0.01166
	--	--	1139	0.00308	1139	0.02347	1139	0.01076
	--	--	1139.5	0.00308	1139.5	0.02283	1139.5	0.01076
	--	--	1140	0.00308	1140	0.02251	1140	0.01076
	--	--	1140.5	0.00308	1140.5	0.02219	1140.5	0.01076
	--	--	1141	0.00308	1141	0.02186	1141	0.01076
	--	--	1141.5	0.00308	1141.5	0.02154	1141.5	0.00987
	--	--	1142	0.00308	1142	0.02122	1142	0.00987
	--	--	1142.5	0.00308	1142.5	0.0209	1142.5	0.00987
	--	--	1143	0.00308	1143	0.0209	1143	0.00987
	--	--	1143.5	0.00308	1143.5	0.0209	1143.5	0.00987
	--	--	1144	0.00308	1144	0.0209	1144	0.00987
	--	--	1144.5	0.00308	1144.5	0.0209	1144.5	0.00987
	--	--	1145	0.00206	1145	0.0209	1145	0.00987
	--	--	1145.5	0.00206	1145.5	0.0209	1145.5	0.00987
	--	--	1146	0.00206	1146	0.0209	1146	0.00897
	--	--	1146.5	0.00206	1146.5	0.0209	1146.5	0.00897
	--	--	1147	0.00206	1147	0.0209	1147	0.00897
	--	--	1147.5	0.00206	1147.5	0.02122	1147.5	0.00897
	--	--	1148	0.00206	1148	0.02154	1148	0.00897
	--	--	1148.5	0.00206	1148.5	0.02186	1148.5	0.00897
	--	--	1149	0.00206	1149	0.02219	1149	0.00897
	--	--	1149.5	0.00206	1149.5	0.02251	1149.5	0.00897
	--	--	1150	0.00206	1150	0.02283	1150	0.00807
	--	--	1150.5	0.00206	1150.5	0.02315	1150.5	0.00807
	--	--	1151	0.00206	1151	0.02347	1151	0.00807
	--	--	1151.5	0.00206	1151.5	0.02379	1151.5	0.00807
	--	--	1152	0.00206	1152	0.02412	1152	0.00807
	--	--	1152.5	0.00206	1152.5	0.02444	1152.5	0.00807
	--	--	1153	0.00206	1153	0.02476	1153	0.00807
	--	--	1153.5	0.00206	1153.5	0.02508	1153.5	0.00717
	--	--	1154	0.00206	1154	0.0254	1154	0.00717
	--	--	1154.5	0.00206	1154.5	0.02572	1154.5	0.00717
	--	--	1155	0.00206	1155	0.02572	1155	0.00717
	--	--	1155.5	0.00206	1155.5	0.02572	1155.5	0.00717
	--	--	1156	0.00206	1156	0.0254	1156	0.00717
	--	--	1156.5	0.00206	1156.5	0.02508	1156.5	0.00628
	--	--	1157	0.00206	1157	0.02476	1157	0.00628
	--	--	1157.5	0.00103	1157.5	0.02444	1157.5	0.00628
	--	--	1158	0.00103	1158	0.02412	1158	0.00628
	--	--	1158.5	0.00103	1158.5	0.02379	1158.5	0.00628
	--	--	1159	0.00103	1159	0.02347	1159	0.00538
	--	--	1159.5	0.00103	1159.5	0.02315	1159.5	0.00538
	--	--	1160	0.00103	1160	0.02283	1160	0.00538
	--	--	1160.5	0.00103	1160.5	0.02251	1160.5	0.00538
	--	--	1161	0.00103	1161	0.02219	1161	0.00538
	--	--	1161.5	0.00103	1161.5	0.02186	1161.5	0.00538
	--	--	1162	0.00103	1162	0.02154	1162	0.00538
	--	--	1162.5	0.00103	1162.5	0.02122	1162.5	0.00448
	--	--	1163	0.00103	1163	0.0209	1163	0.00448
	--	--	1163.5	0.00103	1163.5	0.0209	1163.5	0.00448
	--	--	1164	0.00103	1164	0.0209	1164	0.00448
	--	--	1164.5	0.00103	1164.5	0.02058	1164.5	0.00448
	--	--	1165	0.00103	1165	0.02026	1165	0.00359
	--	--	1165.5	0.00103	1165.5	0.01994	1165.5	0.00448
	--	--	1166	0.00103	1166	0.01961	1166	0.00359
	--	--	1166.5	0.00103	1166.5	0.01929	1166.5	0.00359
	--	--	1167	0.00103	1167	0.01897	1167	0.00359
	--	--	1167.5	0.00103	1167.5	0.01865	1167.5	0.00359
	--	--	1168	0.00103	1168	0.01833	1168	0.00269
	--	--	1168.5	0.00103	1168.5	0.01801	1168.5	0.00269
	--	--	1169	0.00103	1169	0.01768	1169	0.00269
	--	--	1169.5	0.00103	1169.5	0.01736	1169.5	0.00269
	--	--	1170	0.00103	1170	0.01704	1170	0.00269
	--	--	1170.5	0.00103	1170.5	0.01672	1170.5	0.00179
	--	--	1171	0.00103	1171	0.0164	1171	0.00179
	--	--	1171.5	0.00103	1171.5	0.01608	1171.5	0.00179
	--	--	1172	0.00103	1172	0.01608	1172	0.00179
	--	--	1172.5	0.00103	1172.5	0.01608	1172.5	0.000896861
	--	--	1173	0.00103	1173	0.01608	1173	0.000896861
	--	--	1173.5	0.00103	1173.5	0.01608	1173.5	0.000896861
	--	--	1174	0.00103	1174	0.01608	1174	0.000896861
	--	--	1174.5	0.00103	1174.5	0.01576	1174.5	0.000896861
	--	--	1175	0	1175	0.01543	1175	0
	--	--	1175.5	0	1175.5	0.01511	1175.5	0
	--	--	1176	0	1176	0.01479	1176	0
	--	--	1176.5	0	1176.5	0.01447	1176.5	0
	--	--	1177	0	1177	0.01415	1177	0
	--	--	1177.5	0	1177.5	0.01383	1177.5	0
	--	--	1178	0	1178	0.0135	1178	0
	--	--	1178.5	0	1178.5	0.01318	1178.5	0
	--	--	1179	0	1179	0.01286	1179	0
	--	--	1179.5	0	1179.5	0.01254	1179.5	0
	--	--	1180	0.00103	1180	0.01222	1180	0.000896861
	--	--	1180.5	0.00103	1180.5	0.0119	1180.5	0.000896861
	--	--	1181	0.00206	1181	0.01158	1181	0.00179
	--	--	1181.5	0.00206	1181.5	0.01125	1181.5	0.00269
	--	--	1182	0.00206	1182	0.01125	1182	0.00269
	--	--	1182.5	0.00308	1182.5	0.01125	1182.5	0.00359
	--	--	1183	0.00308	1183	0.01125	1183	0.00359
	--	--	1183.5	0.00411	1183.5	0.01125	1183.5	0.00448
	--	--	1184	0.00411	1184	0.01125	1184	0.00448
	--	--	1184.5	0.00411	1184.5	0.01125	1184.5	0.00538
	--	--	1185	0.00411	1185	0.01125	1185	0.00538
	--	--	1185.5	0.00514	1185.5	0.01125	1185.5	0.00538
	--	--	1186	0.00514	1186	0.01125	1186	0.00538
	--	--	1186.5	0.00514	1186.5	0.01125	1186.5	0.00538
	--	--	1187	0.00514	1187	0.01125	1187	0.00538
	--	--	1187.5	0.00514	1187.5	0.01125	1187.5	0.00628
	--	--	1188	0.00514	1188	0.01125	1188	0.00628
	--	--	1188.5	0.00514	1188.5	0.01125	1188.5	0.00628
	--	--	1189	0.00514	1189	0.01125	1189	0.00628
	--	--	1189.5	0.00411	1189.5	0.01093	1189.5	0.00628
	--	--	1190	0.00411	1190	0.01061	1190	0.00538
	--	--	1190.5	0.00411	1190.5	0.01029	1190.5	0.00538
	--	--	1191	0.00411	1191	0.00997	1191	0.00448
	--	--	1191.5	0.00411	1191.5	0.00965	1191.5	0.00448
	--	--	1192	0.00411	1192	0.00932	1192	0.00448
	--	--	1192.5	0.00308	1192.5	0.009	1192.5	0.00448
	--	--	1193	0.00308	1193	0.00868	1193	0.00448
	--	--	1193.5	0.00308	1193.5	0.00836	1193.5	0.00448
	--	--	1194	0.00308	1194	0.00804	1194	0.00359
	--	--	1194.5	0.00206	1194.5	0.00772	1194.5	0.00359
	--	--	1195	0.00206	1195	0.0074	1195	0.00359
	--	--	1195.5	0.00206	1195.5	0.00707	1195.5	0.00359
	--	--	1196	0.00206	1196	0.00675	1196	0.00359
	--	--	1196.5	0.00206	1196.5	0.00643	1196.5	0.00359
	--	--	1197	0.00206	1197	0.00643	1197	0.00269
	--	--	1197.5	0.00206	1197.5	0.00643	1197.5	0.00269
	--	--	1198	0.00206	1198	0.00643	1198	0.00269
	--	--	1198.5	0.00206	1198.5	0.00643	1198.5	0.00269
	--	--	1199	0.00206	1199	0.00643	1199	0.00269
	--	--	1199.5	0.00206	1199.5	0.00643	1199.5	0.00269
	--	--	1200	0.00206	1200	0.00643	1200	0.00269
	--	--	1200.5	0.00206	1200.5	0.00643	1200.5	0.00269
	--	--	1201	0.00206	1201	0.00643	1201	0.00269
	--	--	1201.5	0.00206	1201.5	0.00643	1201.5	0.00269
	--	--	1202	0.00206	1202	0.00643	1202	0.00269
	--	--	1202.5	0.00206	1202.5	0.00643	1202.5	0.00269
	--	--	1203	0.00206	1203	0.00643	1203	0.00269
	--	--	1203.5	0.00206	1203.5	0.00643	1203.5	0.00269
	--	--	1204	0.00206	1204	0.00643	1204	0.00269
	--	--	1204.5	0.00206	1204.5	0.00643	1204.5	0.00269
	--	--	1205	0.00206	1205	0.00643	1205	0.00269
	--	--	1205.5	0.00206	1205.5	0.00643	1205.5	0.00269
	--	--	1206	0.00206	1206	0.00643	1206	0.00269
	--	--	1206.5	0.00206	1206.5	0.00643	1206.5	0.00179
	--	--	1207	0.00206	1207	0.00643	1207	0.00179
	--	--	1207.5	0.00206	1207.5	0.00643	1207.5	0.00179
	--	--	1208	0.00206	1208	0.00643	1208	0.00179
	--	--	1208.5	0.00206	1208.5	0.00643	1208.5	0.00179
	--	--	1209	0.00206	1209	0.00643	1209	0.00179
	--	--	1209.5	0.00206	1209.5	0.00643	1209.5	0.00179
	--	--	1210	0.00206	1210	0.00643	1210	0.00179
	--	--	1210.5	0.00206	1210.5	0.00643	1210.5	0.00269
	--	--	1211	0.00206	1211	0.00643	1211	0.00269
	--	--	1211.5	0.00206	1211.5	0.00611	1211.5	0.00269
	--	--	1212	0.00206	1212	0.00579	1212	0.00269
	--	--	1212.5	0.00206	1212.5	0.00547	1212.5	0.00269
	--	--	1213	0.00206	1213	0.00514	1213	0.00269
	--	--	1213.5	0.00206	1213.5	0.00482	1213.5	0.00269
	--	--	1214	0.00206	1214	0.0045	1214	0.00269
	--	--	1214.5	0.00206	1214.5	0.00418	1214.5	0.00269
	--	--	1215	0.00206	1215	0.00386	1215	0.00269
	--	--	1215.5	0.00206	1215.5	0.00354	1215.5	0.00269
	--	--	1216	0.00206	1216	0.00322	1216	0.00269
	--	--	1216.5	0.00206	1216.5	0.00289	1216.5	0.00269
	--	--	1217	0.00206	1217	0.00257	1217	0.00269
	--	--	1217.5	0.00206	1217.5	0.00225	1217.5	0.00269
	--	--	1218	0.00206	1218	0.00193	1218	0.00269
	--	--	1218.5	0.00206	1218.5	0.00161	1218.5	0.00269
	--	--	1219	0.00206	1219	0.00161	1219	0.00269
	--	--	1219.5	0.00206	1219.5	0.00161	1219.5	0.00269
	--	--	1220	0.00206	1220	0.00161	1220	0.00269
	--	--	1220.5	0.00206	1220.5	0.00161	1220.5	0.00269
	--	--	1221	0.00206	1221	0.00161	1221	0.00269
	--	--	1221.5	0.00206	1221.5	0.00161	1221.5	0.00269
	--	--	1222	0.00206	1222	0.00161	1222	0.00269
	--	--	1222.5	0.00206	1222.5	0.00161	1222.5	0.00269
	--	--	1223	0.00206	1223	0.00161	1223	0.00269
	--	--	1223.5	0.00206	1223.5	0.00161	1223.5	0.00269
	--	--	1224	0.00206	1224	0.00161	1224	0.00269
	--	--	1224.5	0.00206	1224.5	0.00161	1224.5	0.00269
	--	--	1225	0.00206	1225	0.00161	1225	0.00269
	--	--	1225.5	0.00206	1225.5	0.00161	1225.5	0.00269
	--	--	1226	0.00206	1226	0.00161	1226	0.00269
	--	--	1226.5	0.00206	1226.5	0.00161	1226.5	0.00269
	--	--	1227	0.00206	1227	0.00161	1227	0.00179
	--	--	1227.5	0.00206	1227.5	0.00161	1227.5	0.00179
	--	--	1228	0.00103	1228	0.00161	1228	0.00179
	--	--	1228.5	0.00103	1228.5	0.00161	1228.5	0.00179
	--	--	1229	0.00103	1229	0.00161	1229	0.00179
	--	--	1229.5	0.00103	1229.5	0.00161	1229.5	0.00179
	--	--	1230	0.00103	1230	0.00161	1230	0.00179
	--	--	1230.5	0.00103	1230.5	0.00161	1230.5	0.00179
	--	--	1231	0.00103	1231	0.00161	1231	0.00179
	--	--	1231.5	0.00103	1231.5	0.00161	1231.5	0.00179
	--	--	1232	0.00103	1232	0.00161	1232	0.00179
	--	--	1232.5	0.00103	1232.5	0.00161	1232.5	0.00179
	--	--	1233	0.00103	1233	0.00161	1233	0.00179
	--	--	1233.5	0.00103	1233.5	0.00161	1233.5	0.00179
	--	--	1234	0.00103	1234	0.00161	1234	0.00179
	--	--	1234.5	0.00103	1234.5	0.00161	1234.5	0.00179
	--	--	1235	0.00103	1235	0.00161	1235	0.00179
	--	--	1235.5	0.00103	1235.5	0.00161	1235.5	0.00179
	--	--	1236	0.00103	1236	0.00161	1236	0.00179
	--	--	1236.5	0.00103	1236.5	0.00161	1236.5	0.00179
	--	--	1237	0.00103	1237	0.00161	1237	0.00179
	--	--	1237.5	0.00103	1237.5	0.00161	1237.5	0.00179
	--	--	1238	0.00103	1238	0.00161	1238	0.00179
	--	--	1238.5	0.00103	1238.5	0.00161	1238.5	0.00179
	--	--	1239	0.00103	1239	0.00161	1239	0.00179
	--	--	1239.5	0.00103	1239.5	0.00161	1239.5	0.00179
	--	--	1240	0.00103	1240	0.00161	1240	0.00179
	--	--	1240.5	0.00103	1240.5	0.00161	1240.5	0.00269
	--	--	1241	0.00103	1241	0.00161	1241	0.00269
	--	--	1241.5	0.00103	1241.5	0.00161	1241.5	0.00269
	--	--	1242	0.00103	1242	0.00161	1242	0.00269
	--	--	1242.5	0.00103	1242.5	0.00161	1242.5	0.00269
	--	--	1243	0.00103	1243	0.00161	1243	0.00269
	--	--	1243.5	0.00103	1243.5	0.00161	1243.5	0.00269
	--	--	1244	0.00206	1244	0.00161	1244	0.00269
	--	--	1244.5	0.00206	1244.5	0.00161	1244.5	0.00269
	--	--	1245	0.00206	1245	0.00161	1245	0.00269
	--	--	1245.5	0.00206	1245.5	0.00161	1245.5	0.00269
	--	--	1246	0.00206	1246	0.00161	1246	0.00269
	--	--	1246.5	0.00206	1246.5	0.00161	1246.5	0.00359
	--	--	1247	0.00206	1247	0.00161	1247	0.00359
	--	--	1247.5	0.00206	1247.5	0.00161	1247.5	0.00359
	--	--	1248	0.00206	1248	0.00161	1248	0.00359
	--	--	1248.5	0.00206	1248.5	0.00161	1248.5	0.00359
	--	--	1249	0.00206	1249	0.00161	1249	0.00359
	--	--	1249.5	0.00206	1249.5	0.00161	1249.5	0.00359
	--	--	1250	0.00206	1250	0.00161	1250	0.00359

## Sheet: Fig 1d
	Wavelength	Normalized PL intensity
	nm
		2TT-oCB	2MTT-oCB	2MPT-oCB	2FT-oCB
	890.22	0.01978	0.01597	0.00389	0.00842
	893.27	0.0373	0.02597	0.00428	0.01248
	896.32	0.05482	0.03597	0.00468	0.01654
	899.37	0.07235	0.04596	0.00507	0.02059
	902.41	0.08987	0.05596	0.00547	0.02465
	905.46	0.1074	0.06596	0.00587	0.02871
	908.5	0.12472	0.07585	0.00695	0.03277
	911.55	0.14254	0.0853	0.00684	0.03577
	914.59	0.16209	0.09687	0.00825	0.04042
	917.63	0.18101	0.10794	0.0068	0.04302
	920.66	0.2016	0.12094	0.0077	0.04689
	923.7	0.22165	0.13202	0.007	0.04977
	926.74	0.24245	0.1452	0.00859	0.05386
	929.77	0.26317	0.15754	0.00908	0.05658
	932.8	0.28403	0.17152	0.01094	0.0605
	935.84	0.3053	0.18499	0.00972	0.06373
	938.87	0.32707	0.19909	0.01115	0.06704
	941.89	0.3498	0.21427	0.01162	0.0702
	944.92	0.37325	0.23104	0.01362	0.07475
	947.95	0.39666	0.24667	0.01278	0.07781
	950.97	0.42179	0.26609	0.01713	0.08376
	953.99	0.44687	0.28325	0.0176	0.08806
	957.02	0.47209	0.30304	0.01975	0.09302
	960.04	0.497	0.31985	0.01928	0.09675
	963.06	0.522	0.3397	0.0212	0.10269
	966.07	0.54767	0.35751	0.02052	0.10636
	969.09	0.57291	0.37709	0.02308	0.11096
	972.1	0.59838	0.39778	0.0239	0.11674
	975.12	0.62265	0.41747	0.02542	0.12353
	978.13	0.64674	0.4372	0.02558	0.12907
	981.14	0.67075	0.45852	0.02941	0.13685
	984.15	0.69457	0.47769	0.02888	0.14257
	987.16	0.71624	0.49768	0.03169	0.15019
	990.17	0.73853	0.51708	0.03172	0.15695
	993.17	0.76082	0.53937	0.03684	0.1668
	996.18	0.78188	0.55843	0.03874	0.17567
	999.18	0.80177	0.57965	0.04352	0.18542
	1002.18	0.82239	0.60032	0.04617	0.19625
	1005.18	0.84179	0.62114	0.05113	0.20745
	1008.18	0.86058	0.64112	0.05396	0.2182
	1011.18	0.87828	0.66054	0.05972	0.23013
	1014.18	0.8953	0.67906	0.06257	0.24151
	1017.17	0.90891	0.69724	0.06941	0.2544
	1020.17	0.92426	0.71597	0.0748	0.26824
	1023.16	0.93659	0.73388	0.08253	0.28337
	1026.15	0.94839	0.75094	0.08674	0.29707
	1029.14	0.95845	0.76762	0.09456	0.31149
	1032.13	0.96885	0.78322	0.1004	0.32704
	1035.12	0.97554	0.7968	0.10881	0.34211
	1038.11	0.98248	0.81036	0.11601	0.35795
	1041.09	0.98743	0.82355	0.12666	0.37433
	1044.08	0.99233	0.83639	0.13438	0.39193
	1047.06	0.99466	0.84781	0.14596	0.40892
	1050.04	0.99763	0.85878	0.15443	0.42625
	1053.02	0.99799	0.86803	0.16705	0.44398
	1056	1	0.87676	0.17817	0.46147
	1058.98	0.99797	0.88301	0.19066	0.47852
	1061.96	0.99948	0.89322	0.20328	0.49794
	1064.93	0.99876	0.90212	0.22024	0.51776
	1067.91	0.99964	0.91162	0.23719	0.5387
	1070.88	0.99837	0.92009	0.25511	0.55868
	1073.86	0.99836	0.92832	0.27196	0.57976
	1076.83	0.99416	0.93303	0.2902	0.59825
	1079.8	0.99483	0.94137	0.30905	0.62024
	1082.77	0.99302	0.94785	0.33018	0.64133
	1085.74	0.99256	0.95534	0.35014	0.66236
	1088.7	0.9896	0.96299	0.373	0.68368
	1091.67	0.98869	0.9706	0.39595	0.70618
	1094.63	0.98498	0.97497	0.41976	0.72759
	1097.6	0.9824	0.98099	0.44198	0.74894
	1100.56	0.97785	0.98528	0.466	0.77003
	1103.52	0.97363	0.98792	0.48824	0.79039
	1106.48	0.96693	0.98943	0.51291	0.80917
	1109.44	0.96389	0.99496	0.53831	0.83009
	1112.4	0.95651	0.99655	0.5642	0.84857
	1115.36	0.95201	0.99921	0.58953	0.8685
	1118.32	0.94376	1	0.61422	0.88584
	1121.27	0.93539	0.9986	0.63651	0.90189
	1124.22	0.9267	0.99738	0.66014	0.91645
	1127.18	0.91772	0.99588	0.68237	0.93101
	1130.13	0.90512	0.99037	0.70321	0.94172
	1133.08	0.89256	0.98483	0.72097	0.95138
	1136.03	0.87953	0.97839	0.74079	0.95965
	1138.98	0.86578	0.96976	0.75538	0.96642
	1141.93	0.85132	0.96139	0.77205	0.97269
	1144.88	0.83745	0.95308	0.78714	0.97854
	1147.82	0.82058	0.94301	0.80024	0.97993
	1150.77	0.80598	0.93351	0.81224	0.98329
	1153.71	0.79136	0.92378	0.82504	0.9856
	1156.65	0.77591	0.91363	0.83481	0.98721
	1159.6	0.75944	0.90219	0.84366	0.98523
	1162.54	0.74529	0.89238	0.85184	0.98536
	1165.48	0.7301	0.88163	0.8595	0.98337
	1168.42	0.71547	0.87248	0.86552	0.98261
	1171.36	0.70201	0.86466	0.87425	0.98132
	1174.29	0.68929	0.85535	0.87966	0.98033
	1177.23	0.67552	0.84633	0.88378	0.97697
	1180.16	0.6645	0.83845	0.88895	0.97752
	1183.1	0.6531	0.82999	0.89529	0.97576
	1186.03	0.64365	0.82518	0.90315	0.97723
	1188.97	0.63457	0.81956	0.9107	0.97716
	1191.9	0.6269	0.8156	0.91946	0.97945
	1194.83	0.61944	0.81149	0.92778	0.98207
	1197.76	0.61384	0.8097	0.93784	0.98603
	1200.69	0.60747	0.80602	0.94556	0.98787
	1203.62	0.60262	0.80525	0.95551	0.99238
	1206.54	0.59688	0.80383	0.96527	0.99464
	1209.47	0.5921	0.80132	0.97359	0.99765
	1212.39	0.58565	0.79865	0.98038	0.99825
	1215.32	0.58048	0.79613	0.98657	1
	1218.24	0.57372	0.79206	0.98942	0.99866
	1221.17	0.56834	0.7892	0.99366	0.99931
	1224.09	0.56215	0.78596	0.99558	0.99732
	1227.01	0.55515	0.7819	0.99758	0.99479
	1229.93	0.54788	0.77757	0.99792	0.99144
	1232.85	0.54192	0.77424	0.99952	0.98953
	1235.77	0.53523	0.7698	1	0.98485
	1238.69	0.52777	0.76344	0.99724	0.97935
	1241.6	0.52122	0.75968	0.99687	0.97467
	1244.52	0.51451	0.7546	0.99576	0.97051
	1247.43	0.50791	0.75097	0.99316	0.96468
	1250.35	0.50155	0.74589	0.99207	0.95974
	1253.26	0.49486	0.74139	0.98962	0.95358
	1256.18	0.48877	0.73689	0.98813	0.9488
	1259.09	0.48251	0.7317	0.9848	0.94211
	1262	0.47634	0.72634	0.98018	0.93548
	1264.91	0.46983	0.72027	0.97567	0.92729
	1267.82	0.46398	0.7149	0.96969	0.92161
	1270.73	0.45901	0.71139	0.96634	0.91583
	1273.64	0.453	0.70674	0.9621	0.91023
	1276.55	0.44853	0.7029	0.95829	0.90311
	1279.45	0.44301	0.69894	0.95456	0.89769
	1282.36	0.43792	0.69482	0.94932	0.88956
	1285.26	0.43224	0.68991	0.94368	0.8835
	1288.17	0.4265	0.68516	0.93786	0.8751
	1291.07	0.42175	0.68173	0.93299	0.8684
	1293.98	0.41781	0.67883	0.93023	0.86168
	1296.88	0.41254	0.6753	0.92406	0.85601
	1299.78	0.40648	0.67002	0.91838	0.8463
	1302.68	0.40183	0.66631	0.91149	0.83896
	1305.58	0.39673	0.66134	0.90349	0.83053
	1308.48	0.39125	0.65749	0.89692	0.82338
	1311.38	0.38549	0.65237	0.88809	0.81392
	1314.28	0.38066	0.6478	0.88093	0.80742
	1317.18	0.37468	0.64259	0.87286	0.79722
	1320.07	0.3692	0.63674	0.86317	0.78921
	1322.97	0.36403	0.63166	0.85427	0.78057
	1325.87	0.35845	0.62591	0.84443	0.77203
	1328.76	0.35372	0.62126	0.8358	0.76285
	1331.66	0.3477	0.61555	0.82475	0.75461
	1334.55	0.34145	0.60843	0.81476	0.74446
	1337.44	0.33541	0.60187	0.80314	0.73382
	1340.34	0.32948	0.59471	0.79203	0.72265
	1343.23	0.32534	0.58949	0.78392	0.71406
	1346.12	0.32009	0.58383	0.77366	0.70295
	1349.01	0.31522	0.57709	0.76195	0.69309
	1351.9	0.31004	0.57104	0.7506	0.6815
	1354.79	0.30391	0.56379	0.73753	0.67046
	1357.68	0.29754	0.55658	0.72455	0.65828
	1360.57	0.29089	0.5473	0.7108	0.64473
	1363.45	0.28674	0.54099	0.69915	0.63233
	1366.34	0.28093	0.53388	0.68522	0.62034
	1369.23	0.27604	0.52598	0.67292	0.60871
	1372.12	0.26994	0.51861	0.65883	0.59711
	1375	0.26316	0.50956	0.64399	0.58303
	1377.89	0.25703	0.5017	0.62834	0.57063
	1380.77	0.25134	0.49431	0.61592	0.55756
	1383.65	0.24606	0.48699	0.60312	0.54687
	1386.54	0.24124	0.47942	0.59064	0.53512
	1389.42	0.23703	0.47304	0.579	0.52423
	1392.3	0.23373	0.46765	0.57039	0.51562
	1395.18	0.22898	0.46147	0.55938	0.50659
	1398.07	0.22592	0.4559	0.5514	0.49766
	1400.95	0.22229	0.45085	0.54286	0.4886
	1403.83	0.21894	0.44522	0.53387	0.47822
	1406.71	0.21454	0.43846	0.52302	0.46862
	1409.59	0.21088	0.43213	0.51495	0.45949
	1412.46	0.20713	0.42575	0.50553	0.45143
	1415.34	0.20282	0.41955	0.49601	0.44121
	1418.22	0.19898	0.41247	0.48672	0.4318
	1421.1	0.19447	0.40543	0.47721	0.42295
	1423.98	0.19069	0.39994	0.46774	0.41413
	1426.85	0.18763	0.39501	0.45963	0.40669
	1429.73	0.18327	0.38852	0.45032	0.39918
	1432.6	0.17832	0.38189	0.43883	0.38896
	1435.48	0.1737	0.37366	0.42735	0.38017
	1438.35	0.17152	0.37005	0.42062	0.37367
	1441.23	0.16719	0.36339	0.41129	0.36495
	1444.1	0.16382	0.35747	0.40145	0.35637
	1446.98	0.16155	0.35261	0.39432	0.35098
	1449.85	0.15871	0.34856	0.38754	0.34482
	1452.72	0.15641	0.34373	0.38041	0.3392
	1455.59	0.15242	0.33693	0.37117	0.33153
	1458.47	0.14816	0.32851	0.36118	0.32245
	1461.34	0.14585	0.32445	0.35433	0.31586
	1464.21	0.14404	0.32063	0.34958	0.31111
	1467.08	0.14242	0.31761	0.34459	0.3067
	1469.95	0.13952	0.31255	0.33752	0.30072
	1472.82	0.1376	0.30858	0.33037	0.29591
	1475.69	0.13514	0.30487	0.32425	0.29044
	1478.56	0.13234	0.29941	0.31587	0.28306
	1481.43	0.12895	0.29361	0.30735	0.27556
	1484.3	0.12613	0.2883	0.29999	0.26868
	1487.16	0.12372	0.28432	0.29287	0.26225
	1490.03	0.12196	0.28157	0.28778	0.25741
	1492.9	0.11818	0.27542	0.27876	0.24995
	1495.77	0.11547	0.26988	0.27056	0.244
	1498.63	0.11225	0.26367	0.26245	0.23717
	1501.5	0.10877	0.25641	0.25384	0.22939
	1504.37	0.10515	0.25087	0.24679	0.22182
	1507.23	0.10276	0.24588	0.24106	0.21654
	1510.1	0.10012	0.24093	0.23522	0.21078
	1512.96	0.09895	0.23856	0.23168	0.20751
	1515.83	0.09666	0.23399	0.22668	0.20209
	1518.7	0.0945	0.23093	0.22147	0.19842
	1521.56	0.09203	0.2245	0.21467	0.19255
	1524.42	0.09076	0.22075	0.21066	0.18779
	1527.29	0.08788	0.21627	0.20513	0.18222
	1530.15	0.08651	0.21315	0.20203	0.17803
	1533.02	0.08449	0.20979	0.19702	0.17395
	1535.88	0.08323	0.2062	0.19331	0.17066
	1538.74	0.0807	0.20184	0.18805	0.16593
	1541.61	0.0789	0.19766	0.18395	0.16152
	1544.47	0.07679	0.19281	0.17885	0.15595
	1547.33	0.07516	0.18945	0.17335	0.153
	1550.19	0.07317	0.18414	0.16891	0.14771
	1553.06	0.07226	0.18325	0.16735	0.14544
	1555.92	0.07004	0.17843	0.16089	0.14137
	1558.78	0.06883	0.17612	0.15699	0.13843
	1561.64	0.06679	0.17205	0.15131	0.13409
	1564.5	0.06618	0.17001	0.1499	0.13191
	1567.36	0.06466	0.1657	0.14481	0.12841
	1570.23	0.06483	0.16434	0.14168	0.12608
	1573.09	0.06203	0.16061	0.13708	0.123
	1575.95	0.0609	0.15781	0.13391	0.12053
	1578.81	0.05852	0.15354	0.12931	0.11537
	1581.67	0.05813	0.15123	0.1272	0.11371
	1584.53	0.05621	0.14638	0.12131	0.10949
	1587.39	0.05516	0.14518	0.12129	0.10753
	1590.25	0.05389	0.14127	0.1185	0.10476
	1593.11	0.0532	0.14025	0.1176	0.1036
	1595.97	0.05187	0.13715	0.11341	0.10071
	1598.83	0.05106	0.13585	0.11257	0.09941
	1601.69	0.04902	0.13161	0.10944	0.09596
	1604.55	0.04973	0.13056	0.10806	0.0944
	1607.41	0.04799	0.12747	0.10491	0.0917
	1610.27	0.04745	0.12619	0.10448	0.09105
	1613.13	0.04595	0.12347	0.10174	0.08815
	1615.98	0.04504	0.1222	0.10099	0.08669
	1618.84	0.04393	0.1186	0.09633	0.08409
	1621.7	0.04303	0.11628	0.09417	0.08215
	1624.56	0.04168	0.11311	0.09	0.07876
	1627.42	0.04066	0.1111	0.0874	0.07679
	1630.28	0.03811	0.10682	0.08291	0.07363
	1633.14	0.03719	0.10467	0.08142	0.07187
	1636	0.03548	0.1023	0.07687	0.06933
	1638.86	0.0346	0.09984	0.07419	0.06729
	1641.71	0.03404	0.09819	0.07206	0.06506
	1644.57	0.03336	0.09645	0.06907	0.0636
	1647.43	0.03192	0.09338	0.06624	0.06002
	1650.29	0.03163	0.09168	0.06484	0.05864
	1653.15	0.03036	0.08944	0.06232	0.05587
	1656.01	0.02934	0.0869	0.06006	0.055
	1658.87	0.02832	0.08364	0.05838	0.0525
	1661.73	0.02898	0.08271	0.05815	0.05178
	1664.58	0.02692	0.07828	0.05324	0.04869
	1667.44	0.02604	0.07551	0.05299	0.04739
	1670.3	0.02498	0.07211	0.04991	0.04485
	1673.16	0.0238	0.06896	0.04701	0.04315
	1676.02	0.02203	0.06496	0.04431	0.04022
	1678.88	0.02172	0.06238	0.04288	0.03999
	1681.74	0.01972	0.05905	0.03998	0.0376
	1684.6	0.01904	0.05668	0.0384	0.03645
	1687.46	0.01788	0.05315	0.03554	0.03388
	1690.31	0.01637	0.05005	0.03289	0.03238
	1693.17	0.01524	0.04758	0.02927	0.02924
	1696.03	0.01541	0.04672	0.02995	0.02859
	1698.89	0.01413	0.0427	0.027	0.02559

## Sheet: Fig 1e
	fw	I/I0
		2TT-oCB	2MTT-oCB	2MPT-oCB	2FT-oCB
	0	1	1	1	1
	10	0.62235	0.25562	0.24526	0.53404
	20	0.43491	0.22722	0.26346	0.50804
	30	0.36275	0.22142	0.20321	0.62522
	40	0.26529	0.22507	0.18677	0.44502
	50	0.25705	0.27205	0.21358	0.41622
	60	2.84394	0.87328	0.34085	0.59463
	70	3.03487	1.1047	0.49532	0.76521
	80	3.71227	1.3879	1.02443	0.94834
	90	6.19971	1.91763	1.15671	1.64448

## Sheet: Fig 2b
	Wavelength	Normalized absorption	Wavelength	Normalized absorption	Wavelength	Normalized absorption	Wavelength	Normalized absorption
	nm		nm		nm		nm
		2TT-oCB		2MTT-oCB		2MPT-oCB		2FT-oCB
	500	0.28154	500	0.16364	500	0.0586	500	0.24084
	501	0.27919	500.5	0.16364	500.5	0.05822	501	0.24396
	502	0.27667	501	0.16364	501	0.05784	502	0.24708
	503	0.27439	501.5	0.16364	501.5	0.05746	503	0.2502
	504	0.27237	502	0.16364	502	0.05709	504	0.25332
	505	0.26985	502.5	0.16364	502.5	0.05671	505	0.25645
	506	0.26803	503	0.16364	503	0.05633	506	0.25916
	507	0.26611	503.5	0.16364	503.5	0.05595	507	0.26323
	508	0.26396	504	0.16364	504	0.05563	508	0.26594
	509	0.26194	504.5	0.16364	504.5	0.05498	509	0.26866
	510	0.26021	505	0.16364	505	0.05434	510	0.27137
	511	0.25821	505.5	0.16364	505.5	0.0537	511	0.27544
	512	0.25633	506	0.16364	506	0.05338	512	0.27951
	513	0.25454	506.5	0.16364	506.5	0.05305	513	0.28223
	514	0.25276	507	0.16818	507	0.05273	514	0.28494
	515	0.25116	507.5	0.16818	507.5	0.05241	515	0.28901
	516	0.24943	508	0.16818	508	0.05209	516	0.29308
	517	0.2476	508.5	0.16818	508.5	0.05177	517	0.29715
	518	0.24609	509	0.16818	509	0.05145	518	0.30122
	519	0.24477	509.5	0.16818	509.5	0.0508	519	0.30529
	520	0.24312	510	0.16818	510	0.05016	520	0.30936
	521	0.24144	510.5	0.16818	510.5	0.04952	521	0.31343
	522	0.23984	511	0.16818	511	0.04887	522	0.3175
	523	0.23835	511.5	0.16818	511.5	0.04823	523	0.32157
	524	0.23698	512	0.16818	512	0.04791	524	0.32564
	525	0.23575	512.5	0.16818	512.5	0.04759	525	0.32972
	526	0.2347	513	0.16818	513	0.04727	526	0.33243
	527	0.23316	513.5	0.16818	513.5	0.04695	527	0.33514
	528	0.23154	514	0.16818	514	0.04662	528	0.33921
	529	0.23017	514.5	0.16818	514.5	0.04598	529	0.34193
	530	0.22904	515	0.16818	515	0.04534	530	0.34464
	531	0.22792	515.5	0.16818	515.5	0.04469	531	0.34735
	532	0.22689	516	0.16818	516	0.04405	532	0.35142
	533	0.2257	516.5	0.16818	516.5	0.04341	533	0.35414
	534	0.22446	517	0.16818	517	0.04309	534	0.35685
	535	0.22333	517.5	0.16818	517.5	0.04277	535	0.35957
	536	0.22241	518	0.16818	518	0.04244	536	0.36228
	537	0.22135	518.5	0.17273	518.5	0.04212	537	0.36499
	538	0.22079	519	0.17273	519	0.0418	538	0.36771
	539	0.21994	519.5	0.17273	519.5	0.04148	539	0.37042
	540	0.21899	520	0.17273	520	0.04084	540	0.37313
	541	0.21827	520.5	0.17273	520.5	0.04019	541	0.37585
	542	0.21805	521	0.17273	521	0.03955	542	0.37856
	543	0.21752	521.5	0.17273	521.5	0.03891	543	0.37992
	544	0.21681	522	0.17273	522	0.03859	544	0.38128
	545	0.21646	522.5	0.17273	522.5	0.03826	545	0.38263
	546	0.21657	523	0.17273	523	0.03794	546	0.38399
	547	0.21631	523.5	0.17273	523.5	0.03762	547	0.38535
	548	0.21671	524	0.17273	524	0.0373	548	0.3867
	549	0.21683	524.5	0.17273	524.5	0.03698	549	0.38806
	550	0.2168	525	0.17273	525	0.03666	550	0.38806
	551	0.21686	525.5	0.17273	525.5	0.03601	551	0.38806
	552	0.21729	526	0.17273	526	0.03537	552	0.38806
	553	0.21788	526.5	0.17273	526.5	0.03473	553	0.38806
	554	0.21866	527	0.17273	527	0.03408	554	0.38806
	555	0.2194	527.5	0.17727	527.5	0.03376	555	0.38806
	556	0.21999	528	0.17727	528	0.03312	556	0.3867
	557	0.22045	528.5	0.17727	528.5	0.03248	557	0.38535
	558	0.22159	529	0.17727	529	0.03183	558	0.38399
	559	0.22282	529.5	0.17727	529.5	0.03119	559	0.38263
	560	0.22399	530	0.17727	530	0.03055	560	0.38128
	561	0.2251	530.5	0.17727	530.5	0.0299	561	0.37992
	562	0.22633	531	0.17727	531	0.02926	562	0.37856
	563	0.2278	531.5	0.17727	531.5	0.02862	563	0.37585
	564	0.2291	532	0.17727	532	0.02797	564	0.37313
	565	0.23065	532.5	0.17727	532.5	0.02733	565	0.37042
	566	0.23228	533	0.17727	533	0.02701	566	0.36771
	567	0.2334	533.5	0.17727	533.5	0.02669	567	0.36499
	568	0.23549	534	0.17727	534	0.02637	568	0.36228
	569	0.23733	534.5	0.17727	534.5	0.02605	569	0.35957
	570	0.23954	535	0.17727	535	0.02572	570	0.35685
	571	0.24189	535.5	0.17727	535.5	0.02572	571	0.35278
	572	0.24376	536	0.17727	536	0.0254	572	0.34871
	573	0.24639	536.5	0.18182	536.5	0.02508	573	0.34464
	574	0.24866	537	0.18182	537	0.02476	574	0.34193
	575	0.25125	537.5	0.18182	537.5	0.02444	575	0.33786
	576	0.25427	538	0.18182	538	0.02412	576	0.33379
	577	0.25747	538.5	0.18182	538.5	0.02379	577	0.32972
	578	0.25976	539	0.18182	539	0.02347	578	0.32564
	579	0.26288	539.5	0.18182	539.5	0.02315	579	0.32157
	580	0.26605	540	0.18182	540	0.02283	580	0.3175
	581	0.26901	540.5	0.18182	540.5	0.02251	581	0.31343
	582	0.27176	541	0.18182	541	0.02219	582	0.31072
	583	0.27493	541.5	0.18182	541.5	0.02186	583	0.30665
	584	0.27841	542	0.18182	542	0.02154	584	0.30258
	585	0.28174	542.5	0.18182	542.5	0.02122	585	0.29851
	586	0.285	543	0.18636	543	0.0209	586	0.29579
	587	0.28839	543.5	0.18636	543.5	0.0209	587	0.29172
	588	0.29171	544	0.18636	544	0.0209	588	0.28765
	589	0.2954	544.5	0.18636	544.5	0.0209	589	0.28494
	590	0.29887	545	0.18636	545	0.0209	590	0.28223
	591	0.30235	545.5	0.18636	545.5	0.0209	591	0.27951
	592	0.30613	546	0.18636	546	0.0209	592	0.27544
	593	0.30986	546.5	0.18636	546.5	0.0209	593	0.27137
	594	0.31341	547	0.18636	547	0.0209	594	0.26866
	595	0.31738	547.5	0.18636	547.5	0.0209	595	0.26594
	596	0.32128	548	0.18636	548	0.0209	596	0.26323
	597	0.32479	548.5	0.19091	548.5	0.0209	597	0.26052
	598	0.32887	549	0.19091	549	0.0209	598	0.25916
	599	0.33307	549.5	0.19091	549.5	0.0209	599	0.2578
	600	0.3371	550	0.19091	550	0.0209	600	0.25645
	601	0.34132	550.5	0.19091	550.5	0.0209	601	0.25509
	602	0.34596	551	0.19091	551	0.0209	602	0.25373
	603	0.35066	551.5	0.19091	551.5	0.0209	603	0.25373
	604	0.35544	552	0.19091	552	0.0209	604	0.25373
	605	0.36036	552.5	0.19091	552.5	0.0209	605	0.25373
	606	0.36545	553	0.19091	553	0.0209	606	0.25373
	607	0.37062	553.5	0.19545	553.5	0.0209	607	0.25373
	608	0.3756	554	0.19545	554	0.0209	608	0.25509
	609	0.38071	554.5	0.19545	554.5	0.0209	609	0.25645
	610	0.3861	555	0.19545	555	0.0209	610	0.2578
	611	0.39146	555.5	0.19545	555.5	0.0209	611	0.25916
	612	0.3967	556	0.19545	556	0.0209	612	0.26052
	613	0.40218	556.5	0.19545	556.5	0.0209	613	0.26187
	614	0.40756	557	0.19545	557	0.0209	614	0.26459
	615	0.41317	557.5	0.2	557.5	0.0209	615	0.2673
	616	0.41883	558	0.2	558	0.0209	616	0.27001
	617	0.42435	558.5	0.2	558.5	0.0209	617	0.27273
	618	0.42958	559	0.2	559	0.0209	618	0.27544
	619	0.43525	559.5	0.2	559.5	0.02122	619	0.27815
	620	0.44091	560	0.2	560	0.02154	620	0.28087
	621	0.44651	560.5	0.2	560.5	0.02186	621	0.28358
	622	0.45213	561	0.2	561	0.02219	622	0.2863
	623	0.45794	561.5	0.20455	561.5	0.02251	623	0.29037
	624	0.46352	562	0.20455	562	0.02283	624	0.29444
	625	0.46924	562.5	0.20455	562.5	0.02315	625	0.29715
	626	0.47509	563	0.20455	563	0.02347	626	0.30122
	627	0.48089	563.5	0.20455	563.5	0.02379	627	0.30529
	628	0.48637	564	0.20455	564	0.02412	628	0.30936
	629	0.49162	564.5	0.20455	564.5	0.02444	629	0.31479
	630	0.49752	565	0.20909	565	0.02476	630	0.31886
	631	0.50352	565.5	0.20909	565.5	0.02508	631	0.32293
	632	0.50951	566	0.20909	566	0.0254	632	0.32836
	633	0.51561	566.5	0.20909	566.5	0.02572	633	0.33379
	634	0.52224	567	0.20909	567	0.02572	634	0.33786
	635	0.52878	567.5	0.20909	567.5	0.02572	635	0.34328
	636	0.53554	568	0.21364	568	0.02572	636	0.34871
	637	0.5424	568.5	0.21364	568.5	0.02572	637	0.35278
	638	0.54908	569	0.21364	569	0.02572	638	0.35821
	639	0.55618	569.5	0.21364	569.5	0.02572	639	0.36364
	640	0.56299	570	0.21364	570	0.02572	640	0.36906
	641	0.56995	570.5	0.21818	570.5	0.02572	641	0.37449
	642	0.577	571	0.21818	571	0.02572	642	0.37992
	643	0.58392	571.5	0.21818	571.5	0.02572	643	0.38535
	644	0.59071	572	0.21818	572	0.02572	644	0.39077
	645	0.5979	572.5	0.21818	572.5	0.02572	645	0.3962
	646	0.60504	573	0.22273	573	0.02572	646	0.40163
	647	0.612	573.5	0.22273	573.5	0.02572	647	0.40706
	648	0.61912	574	0.22273	574	0.02572	648	0.41384
	649	0.62607	574.5	0.22273	574.5	0.02605	649	0.41927
	650	0.63313	575	0.22273	575	0.02637	650	0.42605
	651	0.64016	575.5	0.22727	575.5	0.02669	651	0.43148
	652	0.64703	576	0.22727	576	0.02701	652	0.43826
	653	0.65381	576.5	0.22727	576.5	0.02733	653	0.44505
	654	0.66058	577	0.22727	577	0.02765	654	0.45047
	655	0.66754	577.5	0.23182	577.5	0.02797	655	0.45726
	656	0.67456	578	0.23182	578	0.0283	656	0.46404
	657	0.68136	578.5	0.23182	578.5	0.02862	657	0.46947
	658	0.68801	579	0.23182	579	0.02894	658	0.47626
	659	0.6946	579.5	0.23636	579.5	0.02958	659	0.48168
	660	0.70113	580	0.23636	580	0.03023	660	0.48711
	661	0.70758	580.5	0.23636	580.5	0.03087	661	0.49254
	662	0.71399	581	0.23636	581	0.03151	662	0.49796
	663	0.72039	581.5	0.24091	581.5	0.03215	663	0.50204
	664	0.72676	582	0.24091	582	0.03248	664	0.50746
	665	0.73333	582.5	0.24091	582.5	0.0328	665	0.51289
	666	0.74003	583	0.24091	583	0.03312	666	0.51832
	667	0.74677	583.5	0.24545	583.5	0.03376	667	0.52374
	668	0.75401	584	0.24545	584	0.03441	668	0.53053
	669	0.76108	584.5	0.24545	584.5	0.03505	669	0.53596
	670	0.76796	585	0.24545	585	0.03569	670	0.54138
	671	0.77481	585.5	0.25	585.5	0.03633	671	0.54817
	672	0.78182	586	0.25	586	0.03698	672	0.5536
	673	0.78878	586.5	0.25	586.5	0.03762	673	0.56038
	674	0.79561	587	0.25	587	0.03826	674	0.56716
	675	0.80234	587.5	0.25455	587.5	0.03891	675	0.57395
	676	0.80907	588	0.25455	588	0.03955	676	0.58073
	677	0.81589	588.5	0.25455	588.5	0.04019	677	0.58752
	678	0.82249	589	0.25909	589	0.04084	678	0.5943
	679	0.8291	589.5	0.25909	589.5	0.04148	679	0.59973
	680	0.83584	590	0.25909	590	0.04212	680	0.60651
	681	0.84233	590.5	0.26364	590.5	0.04277	681	0.6133
	682	0.84829	591	0.26364	591	0.04309	682	0.62008
	683	0.85436	591.5	0.26364	591.5	0.04373	683	0.62687
	684	0.86056	592	0.26818	592	0.04437	684	0.63365
	685	0.8664	592.5	0.26818	592.5	0.04502	685	0.64043
	686	0.87201	593	0.26818	593	0.04566	686	0.64722
	687	0.87756	593.5	0.26818	593.5	0.0463	687	0.654
	688	0.88289	594	0.27273	594	0.04695	688	0.65943
	689	0.88797	594.5	0.27273	594.5	0.04727	689	0.66621
	690	0.89338	595	0.27727	595	0.04759	690	0.673
	691	0.8986	595.5	0.27727	595.5	0.04791	691	0.67843
	692	0.90323	596	0.27727	596	0.04855	692	0.68521
	693	0.90766	596.5	0.28182	596.5	0.0492	693	0.69064
	694	0.9122	597	0.28182	597	0.04984	694	0.69742
	695	0.91704	597.5	0.28182	597.5	0.05048	695	0.70285
	696	0.92165	598	0.28636	598	0.05113	696	0.70828
	697	0.92583	598.5	0.28636	598.5	0.05177	697	0.7137
	698	0.93029	599	0.28636	599	0.05209	698	0.71913
	699	0.93433	599.5	0.29091	599.5	0.05241	699	0.72456
	700	0.93845	600	0.29091	600	0.05273	700	0.72863
	701	0.94266	600.5	0.29545	600.5	0.05338	701	0.73406
	702	0.94693	601	0.29545	601	0.05402	702	0.73948
	703	0.95114	601.5	0.29545	601.5	0.05466	703	0.74355
	704	0.95486	602	0.3	602	0.05531	704	0.74898
	705	0.95849	602.5	0.3	602.5	0.05595	705	0.75305
	706	0.96182	603	0.30455	603	0.05659	706	0.75712
	707	0.96505	603.5	0.30455	603.5	0.05691	707	0.76255
	708	0.96873	604	0.30455	604	0.05756	708	0.76662
	709	0.97189	604.5	0.30909	604.5	0.0582	709	0.77069
	710	0.97495	605	0.30909	605	0.05884	710	0.77612
	711	0.97772	605.5	0.31364	605.5	0.05949	711	0.78155
	712	0.98031	606	0.31364	606	0.06013	712	0.78562
	713	0.98305	606.5	0.31364	606.5	0.06077	713	0.78969
	714	0.98552	607	0.31818	607	0.06141	714	0.79512
	715	0.98752	607.5	0.31818	607.5	0.06238	715	0.79919
	716	0.9893	608	0.32273	608	0.06302	716	0.80326
	717	0.99099	608.5	0.32273	608.5	0.06367	717	0.80733
	718	0.99261	609	0.32273	609	0.06431	718	0.81004
	719	0.99387	609.5	0.32727	609.5	0.06495	719	0.81411
	720	0.99519	610	0.32727	610	0.06559	720	0.81818
	721	0.99639	610.5	0.33182	610.5	0.06624	721	0.8209
	722	0.99733	611	0.33182	611	0.0672	722	0.82361
	723	0.99799	611.5	0.33636	611.5	0.06785	723	0.82632
	724	0.99868	612	0.33636	612	0.06849	724	0.83039
	725	0.99926	612.5	0.34091	612.5	0.06913	725	0.83311
	726	0.99965	613	0.34091	613	0.06977	726	0.83582
	727	0.99983	613.5	0.34091	613.5	0.07042	727	0.83853
	728	0.9999	614	0.34545	614	0.07138	728	0.84125
	729	1	614.5	0.34545	614.5	0.07235	729	0.84396
	730	0.99984	615	0.35	615	0.07299	730	0.84532
	731	0.99961	615.5	0.35	615.5	0.07363	731	0.84803
	732	0.99923	616	0.35455	616	0.07428	732	0.85075
	733	0.99865	616.5	0.35455	616.5	0.07492	733	0.85346
	734	0.99797	617	0.35909	617	0.07556	734	0.85617
	735	0.99738	617.5	0.35909	617.5	0.07653	735	0.85753
	736	0.99662	618	0.36364	618	0.07749	736	0.85889
	737	0.99556	618.5	0.36364	618.5	0.07814	737	0.86024
	738	0.99425	619	0.36818	619	0.07878	738	0.8616
	739	0.99305	619.5	0.36818	619.5	0.07942	739	0.86296
	740	0.99188	620	0.37273	620	0.08006	740	0.86431
	741	0.99031	620.5	0.37273	620.5	0.08103	741	0.86567
	742	0.98833	621	0.37727	621	0.08199	742	0.86567
	743	0.98609	621.5	0.37727	621.5	0.08264	743	0.86567
	744	0.9841	622	0.38182	622	0.08328	744	0.86567
	745	0.98173	622.5	0.38182	622.5	0.08392	745	0.86567
	746	0.97952	623	0.38636	623	0.08457	746	0.86567
	747	0.97725	623.5	0.38636	623.5	0.08521	747	0.86567
	748	0.97476	624	0.39091	624	0.08617	748	0.86567
	749	0.97192	624.5	0.39091	624.5	0.08714	749	0.86567
	750	0.96875	625	0.39545	625	0.08778	750	0.86703
	751	0.9656	625.5	0.39545	625.5	0.08842	751	0.86839
	752	0.96232	626	0.4	626	0.08907	752	0.86974
	753	0.95886	626.5	0.4	626.5	0.09003	753	0.8711
	754	0.95536	627	0.40455	627	0.091	754	0.87246
	755	0.95217	627.5	0.40455	627.5	0.09196	755	0.87381
	756	0.94865	628	0.40909	628	0.0926	756	0.87517
	757	0.94483	628.5	0.40909	628.5	0.09325	757	0.87653
	758	0.94086	629	0.41364	629	0.09389	758	0.87788
	759	0.93695	629.5	0.41818	629.5	0.09486	759	0.87924
	760	0.93316	630	0.41818	630	0.09582	760	0.8806
	761	0.92934	630.5	0.42273	630.5	0.09678	761	0.8806
	762	0.92528	631	0.42273	631	0.09775	762	0.8806
	763	0.92093	631.5	0.42727	631.5	0.09839	763	0.8806
	764	0.91641	632	0.42727	632	0.09936	764	0.8806
	765	0.91194	632.5	0.43182	632.5	0.10032	765	0.8806
	766	0.90742	633	0.43182	633	0.10129	766	0.8806
	767	0.90255	633.5	0.43636	633.5	0.10225	767	0.8806
	768	0.89751	634	0.43636	634	0.10289	768	0.8806
	769	0.89239	634.5	0.44091	634.5	0.10386	769	0.8806
	770	0.887	635	0.44545	635	0.10482	770	0.8806
	771	0.88131	635.5	0.44545	635.5	0.10579	771	0.88195
	772	0.87528	636	0.45	636	0.10675	772	0.88331
	773	0.86947	636.5	0.45	636.5	0.10804	773	0.88467
	774	0.86388	637	0.45455	637	0.109	774	0.88602
	775	0.85786	637.5	0.45455	637.5	0.10997	775	0.88738
	776	0.85185	638	0.45909	638	0.11093	776	0.88874
	777	0.84571	638.5	0.46364	638.5	0.1119	777	0.89009
	778	0.83941	639	0.46364	639	0.11318	778	0.89145
	779	0.83309	639.5	0.46818	639.5	0.11415	779	0.89281
	780	0.82698	640	0.46818	640	0.11511	780	0.89417
	781	0.82088	640.5	0.47273	640.5	0.11608	781	0.89552
	782	0.81434	641	0.47727	641	0.11736	782	0.89688
	783	0.80818	641.5	0.47727	641.5	0.11865	783	0.89824
	784	0.80219	642	0.48182	642	0.11961	784	0.89959
	785	0.7958	642.5	0.48182	642.5	0.12058	785	0.90095
	786	0.7893	643	0.48636	643	0.12154	786	0.90231
	787	0.78263	643.5	0.49091	643.5	0.12283	787	0.90366
	788	0.77582	644	0.49091	644	0.12379	788	0.90502
	789	0.76903	644.5	0.49545	644.5	0.12476	789	0.90638
	790	0.76242	645	0.5	645	0.12572	790	0.90773
	791	0.75594	645.5	0.5	645.5	0.12701	791	0.91045
	792	0.74961	646	0.50455	646	0.1283	792	0.91316
	793	0.74293	646.5	0.50455	646.5	0.12926	793	0.91452
	794	0.73612	647	0.50909	647	0.13023	794	0.91588
	795	0.72936	647.5	0.50909	647.5	0.13119	795	0.91723
	796	0.72257	648	0.51364	648	0.13248	796	0.91859
	797	0.71559	648.5	0.51818	648.5	0.13344	797	0.91995
	798	0.70884	649	0.51818	649	0.13441	798	0.92266
	799	0.7019	649.5	0.52273	649.5	0.13537	799	0.92537
	800	0.69463	650	0.52727	650	0.13666	800	0.92809
	801	0.68727	650.5	0.52727	650.5	0.13794	801	0.9308
	802	0.67927	651	0.53182	651	0.13891	802	0.93216
	803	0.67186	651.5	0.53182	651.5	0.13987	803	0.93351
	804	0.66398	652	0.53636	652	0.14116	804	0.93487
	805	0.65584	652.5	0.54091	652.5	0.14244	805	0.93758
	806	0.64836	653	0.54091	653	0.14341	806	0.9403
	807	0.64039	653.5	0.54545	653.5	0.14437	807	0.94301
	808	0.63211	654	0.55	654	0.14566	808	0.94573
	809	0.62404	654.5	0.55	654.5	0.14695	809	0.94708
	810	0.61613	655	0.55455	655	0.14823	810	0.94844
	811	0.60808	655.5	0.55909	655.5	0.14952	811	0.9498
	812	0.59987	656	0.55909	656	0.1508	812	0.95115
	813	0.59212	656.5	0.56364	656.5	0.15209	813	0.95387
	814	0.58426	657	0.56364	657	0.15338	814	0.95658
	815	0.57639	657.5	0.56818	657.5	0.15466	815	0.95929
	816	0.56892	658	0.57273	658	0.15595	816	0.96065
	817	0.56128	658.5	0.57727	658.5	0.15723	817	0.96201
	818	0.55345	659	0.57727	659	0.15852	818	0.96336
	819	0.54568	659.5	0.58182	659.5	0.15981	819	0.96472
	820	0.53803	660	0.58636	660	0.16109	820	0.96608
	821	0.53043	660.5	0.58636	660.5	0.16238	821	0.96744
	822	0.52269	661	0.59091	661	0.16367	822	0.97015
	823	0.51551	661.5	0.59545	661.5	0.16495	823	0.97286
	824	0.50828	662	0.59545	662	0.16624	824	0.97422
	825	0.50101	662.5	0.6	662.5	0.16752	825	0.97558
	826	0.49406	663	0.6	663	0.16849	826	0.97693
	827	0.48689	663.5	0.60455	663.5	0.16977	827	0.97829
	828	0.47968	664	0.60909	664	0.17106	828	0.97965
	829	0.47276	664.5	0.60909	664.5	0.17235	829	0.981
	830	0.46598	665	0.61364	665	0.17331	830	0.98236
	831	0.4589	665.5	0.61818	665.5	0.1746	831	0.98372
	832	0.45173	666	0.61818	666	0.17588	832	0.98643
	833	0.44413	666.5	0.62273	666.5	0.17717	833	0.98643
	834	0.43679	667	0.62273	667	0.17846	834	0.98779
	835	0.42965	667.5	0.62727	667.5	0.17974	835	0.98915
	836	0.42211	668	0.63182	668	0.18103	836	0.9905
	837	0.41466	668.5	0.63182	668.5	0.18264	837	0.99186
	838	0.40708	669	0.63636	669	0.18392	838	0.99322
	839	0.39978	669.5	0.64091	669.5	0.18521	839	0.99457
	840	0.3927	670	0.64545	670	0.18682	840	0.99593
	841	0.38542	670.5	0.64545	670.5	0.18842	841	0.99729
	842	0.37833	671	0.65	671	0.18971	842	0.99864
	843	0.37139	671.5	0.65455	671.5	0.191	843	0.99864
	844	0.36434	672	0.65455	672	0.1926	844	1
	845	0.35723	672.5	0.65909	672.5	0.19421	845	1
	846	0.35038	673	0.65909	673	0.19582	846	1
	847	0.34358	673.5	0.66364	673.5	0.19743	847	1
	848	0.33687	674	0.66818	674	0.19904	848	0.99864
	849	0.33046	674.5	0.66818	674.5	0.20064	849	0.99729
	850	0.32431	675	0.67273	675	0.20225	850	0.99593
	851	0.31819	675.5	0.67727	675.5	0.20386	851	0.99457
	852	0.3123	676	0.67727	676	0.20547	852	0.99322
	853	0.30624	676.5	0.68182	676.5	0.20707	853	0.99186
	854	0.30022	677	0.68636	677	0.20868	854	0.9905
	855	0.29426	677.5	0.69091	677.5	0.21029	855	0.98915
	856	0.2882	678	0.69091	678	0.2119	856	0.98779
	857	0.28261	678.5	0.69545	678.5	0.2135	857	0.98507
	858	0.27728	679	0.7	679	0.21543	858	0.98236
	859	0.27207	679.5	0.7	679.5	0.21704	859	0.981
	860	0.26691	680	0.70455	680	0.21865	860	0.97965
	861	0.2618	680.5	0.70909	680.5	0.22026	861	0.97829
	862	0.25682	681	0.70909	681	0.22186	862	0.97558
	863	0.25183	681.5	0.71364	681.5	0.22379	863	0.97286
	864	0.24659	682	0.71818	682	0.2254	864	0.97015
	865	0.24109	682.5	0.71818	682.5	0.22701	865	0.96744
	866	0.23564	683	0.72273	683	0.22894	866	0.96336
	867	0.23045	683.5	0.72727	683.5	0.23055	867	0.95929
	868	0.22582	684	0.72727	684	0.23215	868	0.95658
	869	0.2209	684.5	0.73182	684.5	0.23408	869	0.95387
	870	0.21564	685	0.73636	685	0.23569	870	0.9498
	871	0.21111	685.5	0.73636	685.5	0.23762	871	0.94573
	872	0.20595	686	0.74091	686	0.23955	872	0.94166
	873	0.20107	686.5	0.74545	686.5	0.24148	873	0.93894
	874	0.19614	687	0.74545	687	0.24341	874	0.93487
	875	0.19115	687.5	0.75	687.5	0.24534	875	0.9308
	876	0.1866	688	0.75455	688	0.24727	876	0.92673
	877	0.18225	688.5	0.75455	688.5	0.2492	877	0.92266
	878	0.17781	689	0.75909	689	0.25113	878	0.91859
	879	0.17353	689.5	0.76364	689.5	0.25305	879	0.91452
	880	0.1694	690	0.76364	690	0.25498	880	0.90909
	881	0.16507	690.5	0.76818	690.5	0.25691	881	0.90502
	882	0.16101	691	0.77273	691	0.25884	882	0.90095
	883	0.15699	691.5	0.77273	691.5	0.26109	883	0.89552
	884	0.15324	692	0.77727	692	0.26302	884	0.89009
	885	0.14972	692.5	0.78182	692.5	0.26495	885	0.88602
	886	0.14592	693	0.78182	693	0.26688	886	0.8806
	887	0.14264	693.5	0.78636	693.5	0.26881	887	0.87517
	888	0.13925	694	0.78636	694	0.27074	888	0.8711
	889	0.13592	694.5	0.79091	694.5	0.27267	889	0.86567
	890	0.13275	695	0.79545	695	0.2746	890	0.86024
	891	0.12962	695.5	0.79545	695.5	0.27653	891	0.85482
	892	0.12646	696	0.8	696	0.27846	892	0.84939
	893	0.12333	696.5	0.8	696.5	0.28039	893	0.84261
	894	0.12035	697	0.80455	697	0.28232	894	0.83718
	895	0.11759	697.5	0.80909	697.5	0.28457	895	0.83175
	896	0.11506	698	0.80909	698	0.2865	896	0.82497
	897	0.11226	698.5	0.81364	698.5	0.28875	897	0.81954
	898	0.10932	699	0.81364	699	0.29068	898	0.81411
	899	0.10648	699.5	0.81818	699.5	0.2926	899	0.80733
	900	0.10084	700	0.82273	700	0.29486	900	0.8019
	901	0.09942	700.5	0.82273	700.5	0.29678	901	0.79512
	902	0.09801	701	0.82727	701	0.29904	902	0.78969
	903	0.09544	701.5	0.82727	701.5	0.30096	903	0.7829
	904	0.09261	702	0.83182	702	0.30322	904	0.77748
	905	0.09016	702.5	0.83636	702.5	0.30547	905	0.77205
	906	0.08772	703	0.83636	703	0.3074	906	0.76526
	907	0.08544	703.5	0.84091	703.5	0.30965	907	0.75984
	908	0.08327	704	0.84091	704	0.31158	908	0.75305
	909	0.08104	704.5	0.84545	704.5	0.31383	909	0.74627
	910	0.07867	705	0.84545	705	0.31576	910	0.73948
	911	0.07631	705.5	0.85	705.5	0.31801	911	0.7327
	912	0.07407	706	0.85455	706	0.31994	912	0.72592
	913	0.07199	706.5	0.85455	706.5	0.32186	913	0.71913
	914	0.06992	707	0.85909	707	0.32412	914	0.71235
	915	0.0678	707.5	0.85909	707.5	0.32605	915	0.70556
	916	0.06574	708	0.86364	708	0.3283	916	0.69742
	917	0.06411	708.5	0.86364	708.5	0.33023	917	0.69064
	918	0.06244	709	0.86818	709	0.33248	918	0.6825
	919	0.06075	709.5	0.86818	709.5	0.33441	919	0.67571
	920	0.05913	710	0.87273	710	0.33633	920	0.66893
	921	0.05764	710.5	0.87273	710.5	0.33859	921	0.66214
	922	0.05568	711	0.87727	711	0.34051	922	0.65536
	923	0.05389	711.5	0.88182	711.5	0.34244	923	0.64858
	924	0.05239	712	0.88182	712	0.34437	924	0.64179
	925	0.05108	712.5	0.88636	712.5	0.3463	925	0.63501
	926	0.04954	713	0.88636	713	0.34791	926	0.62822
	927	0.04807	713.5	0.89091	713.5	0.34984	927	0.62144
	928	0.04665	714	0.89091	714	0.35177	928	0.61465
	929	0.04535	714.5	0.89091	714.5	0.35338	929	0.60787
	930	0.04416	715	0.89545	715	0.35531	930	0.60109
	931	0.04269	715.5	0.89545	715.5	0.35691	931	0.59294
	932	0.04154	716	0.9	716	0.35852	932	0.58616
	933	0.04021	716.5	0.9	716.5	0.36013	933	0.57938
	934	0.0387	717	0.90455	717	0.36174	934	0.57259
	935	0.0371	717.5	0.90455	717.5	0.36334	935	0.56581
	936	0.03553	718	0.90909	718	0.36495	936	0.55902
	937	0.03403	718.5	0.90909	718.5	0.36656	937	0.55088
	938	0.03278	719	0.90909	719	0.36817	938	0.5441
	939	0.03163	719.5	0.91364	719.5	0.36977	939	0.53731
	940	0.03044	720	0.91364	720	0.37138	940	0.53053
	941	0.02933	720.5	0.91818	720.5	0.37331	941	0.52239
	942	0.02805	721	0.91818	721	0.37492	942	0.5156
	943	0.02689	721.5	0.91818	721.5	0.37653	943	0.50746
	944	0.02571	722	0.92273	722	0.37846	944	0.49932
	945	0.02431	722.5	0.92273	722.5	0.38006	945	0.49254
	946	0.02273	723	0.92727	723	0.38167	946	0.4844
	947	0.02161	723.5	0.92727	723.5	0.3836	947	0.47761
	948	0.02034	724	0.93182	724	0.38521	948	0.47083
	949	0.01911	724.5	0.93182	724.5	0.38714	949	0.46404
	950	0.01818	725	0.93182	725	0.38907	950	0.4559
	951	0.0172	725.5	0.93636	725.5	0.391	951	0.44912
	952	0.01588	726	0.93636	726	0.39293	952	0.44233
	953	0.01456	726.5	0.93636	726.5	0.39518	953	0.43555
	954	0.01337	727	0.93636	727	0.39711	954	0.42877
	955	0.01233	727.5	0.94091	727.5	0.39936	955	0.42198
	956	0.01089	728	0.94091	728	0.40129	956	0.4152
	957	0.00965	728.5	0.94545	728.5	0.40354	957	0.40841
	958	0.00858	729	0.94545	729	0.40579	958	0.40163
	959	0.00763	729.5	0.94545	729.5	0.40804	959	0.39484
	960	0.00681	730	0.95	730	0.41029	960	0.38806
	961	0.00621	730.5	0.95	730.5	0.41286	961	0.38263
	962	0.0057	731	0.95	731	0.41543	962	0.37585
	963	0.0051	731.5	0.95455	731.5	0.41801	963	0.37042
	964	0.00452	732	0.95455	732	0.42058	964	0.36364
	965	0.00411	732.5	0.95455	732.5	0.42315	965	0.35821
	966	0.00367	733	0.95909	733	0.42572	966	0.35278
	967	0.00322	733.5	0.95909	733.5	0.42862	967	0.346
	968	0.00281	734	0.95909	734	0.43119	968	0.34057
	969	0.00247	734.5	0.96364	734.5	0.43408	969	0.33514
	970	0.00222	735	0.96364	735	0.43698	970	0.32972
	971	0.00188	735.5	0.96364	735.5	0.43987	971	0.32429
	972	0.00155	736	0.96818	736	0.44277	972	0.31886
	973	0.00139	736.5	0.96818	736.5	0.44566	973	0.31343
	974	0.0013	737	0.96818	737	0.44855	974	0.30801
	975	0.00111	737.5	0.97273	737.5	0.45177	975	0.30258
	976	0.00116	738	0.97273	738	0.45466	976	0.29715
	977	0.0011	738.5	0.97273	738.5	0.45756	977	0.29172
	978	0.000753332	739	0.97273	739	0.46077	978	0.2863
	979	0.000399275	739.5	0.97727	739.5	0.46367	979	0.28087
	980	0.000399046	740	0.97727	740	0.46688	980	0.27544
	981	0.000185671	740.5	0.97727	740.5	0.4701	981	0.27001
	982	0.000193596	741	0.97727	741	0.47299	982	0.26459
	983	8.6141e-05	741.5	0.98182	741.5	0.47621	983	0.25916
	984	0	742	0.98182	742	0.4791	984	0.25509
	985	0.000212023	742.5	0.98182	742.5	0.48199	985	0.24966
	986	0.000294126	743	0.98182	743	0.48521	986	0.24559
	987	0.000396695	743.5	0.98636	743.5	0.4881	987	0.24152
	988	0.000638583	744	0.98636	744	0.49132	988	0.23609
	989	0.000815955	744.5	0.98636	744.5	0.49453	989	0.23202
	990	0.000633011	745	0.98636	745	0.49743	990	0.22795
	991	0.00062924	745.5	0.98636	745.5	0.50064	991	0.22388
	992	0.000597127	746	0.99091	746	0.50386	992	0.21981
	993	0.000611618	746.5	0.99091	746.5	0.50675	993	0.21574
	994	0.000656868	747	0.99091	747	0.50997	994	0.21167
	995	0.000688384	747.5	0.99091	747.5	0.51286	995	0.2076
	996	0.000943702	748	0.99091	748	0.51576	996	0.20353
	997	0.00104	748.5	0.99091	748.5	0.51897	997	0.19946
	998	0.00121	749	0.99545	749	0.52186	998	0.19539
	999	0.00147	749.5	0.99545	749.5	0.52508	999	0.19267
	1000	0.00174	750	0.99545	750	0.5283	1000	0.1886
	1001	0.00208	750.5	0.99545	750.5	0.53151	1001	0.18453
	1002	0.00233	751	0.99545	751	0.53473	1002	0.18046
	1003	0.0025	751.5	0.99545	751.5	0.53794	1003	0.17775
	1004	0.00258	752	0.99545	752	0.54084	1004	0.17368
	1005	0.00254	752.5	0.99545	752.5	0.54405	1005	0.16961
	1006	0.00249	753	0.99545	753	0.54727	1006	0.16554
	1007	0.00265	753.5	1	753.5	0.55016	1007	0.16282
	1008	0.00288	754	1	754	0.55338	1008	0.16011
	1009	0.00316	754.5	1	754.5	0.55659	1009	0.15604
	1010	0.00351	755	1	755	0.55981	1010	0.15197
	1011	0.00375	755.5	1	755.5	0.56302	1011	0.14925
	1012	0.00391	756	1	756	0.56624	1012	0.14654
	1013	0.00424	756.5	1	756.5	0.56945	1013	0.14383
	1014	0.00461	757	1	757	0.57267	1014	0.13976
	1015	0.00459	757.5	1	757.5	0.57588	1015	0.13704
	1016	0.00482	758	1	758	0.57878	1016	0.13433
	1017	0.00491	758.5	1	758.5	0.58199	1017	0.13161
	1018	0.00501	759	1	759	0.58521	1018	0.1289
	1019	0.00522	759.5	1	759.5	0.58842	1019	0.12483
	1020	0.00561	760	1	760	0.59164	1020	0.12212
	1021	0.00601	760.5	1	760.5	0.59486	1021	0.1194
	1022	0.00603	761	1	761	0.59807	1022	0.11669
	1023	0.00613	761.5	1	761.5	0.60129	1023	0.11398
	1024	0.00645	762	1	762	0.6045	1024	0.11126
	1025	0.00687	762.5	1	762.5	0.60772	1025	0.10855
	1026	0.00669	763	1	763	0.61093	1026	0.10583
	1027	0.00691	763.5	1	763.5	0.61415	1027	0.10312
	1028	0.00716	764	1	764	0.61736	1028	0.10041
	1029	0.00728	764.5	1	764.5	0.62058	1029	0.09769
	1030	0.00728	765	1	765	0.62379	1030	0.09634
	1031	0.00752	765.5	0.99545	765.5	0.62701	1031	0.09498
	1032	0.00762	766	0.99545	766	0.63023	1032	0.09227
	1033	0.00769	766.5	0.99545	766.5	0.63344	1033	0.08955
	1034	0.00781	767	0.99545	767	0.63666	1034	0.08684
	1035	0.00812	767.5	0.99545	767.5	0.63987	1035	0.08412
	1036	0.00848	768	0.99545	768	0.64309	1036	0.08277
	1037	0.0087	768.5	0.99545	768.5	0.6463	1037	0.08141
	1038	0.00702	769	0.99545	769	0.64952	1038	0.08005
	1039	0.00398	769.5	0.99091	769.5	0.65273	1039	0.0787
	1040	0.00248	770	0.99091	770	0.65595	1040	0.07734
	1041	0.00208	770.5	0.99091	770.5	0.65916	1041	0.07463
	1042	0.00228	771	0.99091	771	0.66238	1042	0.07191
	1043	0.00267	771.5	0.99091	771.5	0.66559	1043	0.07056
	1044	0.00301	772	0.99091	772	0.66881	1044	0.0692
	1045	0.00317	772.5	0.99091	772.5	0.6717	1045	0.06784
	1046	0.00288	773	0.99091	773	0.67492	1046	0.06649
	1047	0.00326	773.5	0.98636	773.5	0.67814	1047	0.06513
	1048	0.00395	774	0.98636	774	0.68103	1048	0.06377
	1049	0.00465	774.5	0.98636	774.5	0.68424	1049	0.06242
	1050	0.00518	775	0.98636	775	0.68746	1050	0.0597
	1051	0.00559	775.5	0.98636	775.5	0.69035	1051	0.05699
	1052	0.00591	776	0.98636	776	0.69357	1052	0.05563
	1053	0.00652	776.5	0.98182	776.5	0.69678	1053	0.05427
	1054	0.00795	777	0.98182	777	0.69968	1054	0.05292
	1055	0.01098	777.5	0.98182	777.5	0.70289	1055	0.05156
	1056	0.01101	778	0.98182	778	0.70611	1056	0.0502
	1057	0.00855	778.5	0.97727	778.5	0.709	1057	0.04885
	1058	0.00525	779	0.97727	779	0.71222	1058	0.04749
	1059	0.00265	779.5	0.97727	779.5	0.71511	1059	0.04613
	1060	0.00217	780	0.97727	780	0.71833	1060	0.04478
	1061	0.00193	780.5	0.97273	780.5	0.72154	1061	0.04478
	1062	0.00193	781	0.97273	781	0.72444	1062	0.04342
	1063	0.00173	781.5	0.97273	781.5	0.72765	1063	0.04206
	1064	0.00129	782	0.97273	782	0.73087	1064	0.04071
	1065	0.00129	782.5	0.96818	782.5	0.73376	1065	0.03935
	1066	0.00211	783	0.96818	783	0.73698	1066	0.03799
	1067	0.00274	783.5	0.96818	783.5	0.73987	1067	0.03664
	1068	0.00339	784	0.96364	784	0.74277	1068	0.03528
	1069	0.00402	784.5	0.96364	784.5	0.74598	1069	0.03392
	1070	0.004	785	0.96364	785	0.74887	1070	0.03256
	1071	0.00361	785.5	0.95909	785.5	0.75177	1071	0.03121
	1072	0.00327	786	0.95909	786	0.75466	1072	0.02985
	1073	0.00371	786.5	0.95909	786.5	0.75756	1073	0.02985
	1074	0.00493	787	0.95455	787	0.76077	1074	0.02985
	1075	0.00552	787.5	0.95455	787.5	0.76367	1075	0.02985
	1076	0.00578	788	0.95455	788	0.76656	1076	0.02985
	1077	0.0059	788.5	0.95	788.5	0.76945	1077	0.02985
	1078	0.00608	789	0.95	789	0.77235	1078	0.02985
	1079	0.00644	789.5	0.94545	789.5	0.77492	1079	0.02985
	1080	0.00692	790	0.94545	790	0.77781	1080	0.02985
	1081	0.00747	790.5	0.94545	790.5	0.78039	1081	0.02985
	1082	0.00737	791	0.94091	791	0.78328	1082	0.02985
	1083	0.00766	791.5	0.94091	791.5	0.78617	1083	0.02985
	1084	0.00881	792	0.94091	792	0.78875	1084	0.02985
	1085	0.00983	792.5	0.93636	792.5	0.79164	1085	0.02985
	1086	0.01078	793	0.93636	793	0.79421	1086	0.02985
	1087	0.01084	793.5	0.93182	793.5	0.79711	1087	0.02985
	1088	0.01052	794	0.93182	794	0.79968	1088	0.02985
	1089	0.01028	794.5	0.93182	794.5	0.80225	1089	0.02985
	1090	0.0101	795	0.92727	795	0.80482	1090	0.02985
	1091	0.00996	795.5	0.92727	795.5	0.8074	1091	0.02985
	1092	0.0088	796	0.92273	796	0.80997	1092	0.02985
	1093	0.00696	796.5	0.92273	796.5	0.81254	1093	0.02985
	1094	0.00522	797	0.91818	797	0.81511	1094	0.02849
	1095	0.00532	797.5	0.91818	797.5	0.81768	1095	0.02714
	1096	0.00398	798	0.91818	798	0.82026	1096	0.02578
	1097	0.00345	798.5	0.91364	798.5	0.82283	1097	0.02442
	1098	0.00342	799	0.91364	799	0.8254	1098	0.02307
	1099	0.00343	799.5	0.90909	799.5	0.82797	1099	0.02171
			800	0.90909	800	0.83055	1100	0.02035
			800.5	0.90455	800.5	0.83312	1101	0.019
			801	0.90455	801	0.83537	1102	0.01764
			801.5	0.9	801.5	0.83794	1103	0.01628
			802	0.9	802	0.84019	1104	0.01493
			802.5	0.89545	802.5	0.84277	1105	0.01493
			803	0.89545	803	0.84502	1106	0.01493
			803.5	0.89091	803.5	0.84759	1107	0.01493
			804	0.89091	804	0.84984	1108	0.01493
			804.5	0.88636	804.5	0.85241	1109	0.01493
			805	0.88636	805	0.85466	1110	0.01493
			805.5	0.88182	805.5	0.85723	1111	0.01493
			806	0.88182	806	0.85949	1112	0.01493
			806.5	0.87727	806.5	0.86174	1113	0.01493
			807	0.87727	807	0.86399	1114	0.01493
			807.5	0.87273	807.5	0.86592	1115	0.01493
			808	0.86818	808	0.86817	1116	0.01493
			808.5	0.86818	808.5	0.87042	1117	0.01493
			809	0.86364	809	0.87267	1118	0.01493
			809.5	0.86364	809.5	0.87492	1119	0.01493
			810	0.85909	810	0.87685	1120	0.01493
			810.5	0.85909	810.5	0.8791	1121	0.01493
			811	0.85455	811	0.88103	1122	0.01493
			811.5	0.85	811.5	0.88296	1123	0.01493
			812	0.85	812	0.88489	1124	0.01493
			812.5	0.84545	812.5	0.88682	1125	0.01493
			813	0.84545	813	0.88875	1126	0.01493
			813.5	0.84091	813.5	0.89068	1127	0.01493
			814	0.84091	814	0.89228	1128	0.01493
			814.5	0.83636	814.5	0.89421	1129	0.01493
			815	0.83182	815	0.89614	1130	0.01493
			815.5	0.83182	815.5	0.89775	1131	0.01493
			816	0.82727	816	0.89968	1132	0.01493
			816.5	0.82727	816.5	0.90129	1133	0.01493
			817	0.82273	817	0.90289	1134	0.01493
			817.5	0.81818	817.5	0.90482	1135	0.01493
			818	0.81818	818	0.90643	1136	0.01493
			818.5	0.81364	818.5	0.90804	1137	0.01493
			819	0.80909	819	0.90997	1138	0.01493
			819.5	0.80909	819.5	0.91158	1139	0.01493
			820	0.80455	820	0.91318	1140	0.01493
			820.5	0.8	820.5	0.91447	1141	0.01493
			821	0.8	821	0.91608	1142	0.01493
			821.5	0.79545	821.5	0.91768	1143	0.01493
			822	0.79545	822	0.91897	1144	0.01493
			822.5	0.79091	822.5	0.92058	1145	0.01493
			823	0.79091	823	0.92219	1146	0.01493
			823.5	0.78636	823.5	0.92347	1147	0.01493
			824	0.78182	824	0.92476	1148	0.01493
			824.5	0.78182	824.5	0.92637	1149	0.01493
			825	0.77727	825	0.92765	1150	0.01493
			825.5	0.77727	825.5	0.92894	1151	0.01493
			826	0.77273	826	0.93055	1152	0.01493
			826.5	0.76818	826.5	0.93183	1153	0.01493
			827	0.76818	827	0.93312	1154	0.01493
			827.5	0.76364	827.5	0.93441	1155	0.01493
			828	0.75909	828	0.93601	1156	0.01493
			828.5	0.75909	828.5	0.9373	1157	0.01493
			829	0.75455	829	0.93859	1158	0.01493
			829.5	0.75	829.5	0.94019	1159	0.01493
			830	0.75	830	0.94148	1160	0.01493
			830.5	0.74545	830.5	0.94277	1161	0.01493
			831	0.74091	831	0.94405	1162	0.01493
			831.5	0.74091	831.5	0.94566	1163	0.01493
			832	0.73636	832	0.94695	1164	0.01493
			832.5	0.73182	832.5	0.94823	1165	0.01493
			833	0.73182	833	0.94952	1166	0.01493
			833.5	0.72727	833.5	0.95048	1167	0.01493
			834	0.72273	834	0.95177	1168	0.01493
			834.5	0.72273	834.5	0.95305	1169	0.01493
			835	0.71818	835	0.95434	1170	0.01493
			835.5	0.71364	835.5	0.95531	1171	0.01493
			836	0.71364	836	0.95659	1172	0.01493
			836.5	0.70909	836.5	0.95788	1173	0.01493
			837	0.70455	837	0.95884	1174	0.01493
			837.5	0.70455	837.5	0.95981	1175	0.01493
			838	0.7	838	0.96077	1176	0.01493
			838.5	0.69545	838.5	0.96206	1177	0.01493
			839	0.69545	839	0.96302	1178	0.01493
			839.5	0.69091	839.5	0.96399	1179	0.01493
			840	0.68636	840	0.96495	1180	0.01493
			840.5	0.68182	840.5	0.96592	1181	0.01493
			841	0.68182	841	0.9672	1182	0.01493
			841.5	0.67727	841.5	0.96817	1183	0.01493
			842	0.67273	842	0.96913	1184	0.01493
			842.5	0.66818	842.5	0.9701	1185	0.01493
			843	0.66364	843	0.97138	1186	0.01357
			843.5	0.65909	843.5	0.97235	1187	0.01221
			844	0.65455	844	0.97331	1188	0.01085
			844.5	0.65455	844.5	0.97428	1189	0.0095
			845	0.65	845	0.97524	1190	0.00814
			845.5	0.65	845.5	0.97653	1191	0.00678
			846	0.64545	846	0.97749	1192	0.00543
			846.5	0.64091	846.5	0.97846	1193	0.00407
			847	0.63636	847	0.97974	1194	0.00271
			847.5	0.63636	847.5	0.98103	1195	0.00136
			848	0.63182	848	0.98232	1196	0
			848.5	0.62727	848.5	0.98328	1197	0
			849	0.62273	849	0.98424	1198	0
			849.5	0.61818	849.5	0.98553	1199	0
			850	0.61818	850	0.98682	1200	0
			850.5	0.61364	850.5	0.98778
			851	0.60909	851	0.98875
			851.5	0.60909	851.5	0.98971
			852	0.60455	852	0.99068
			852.5	0.6	852.5	0.99196
			853	0.59545	853	0.99293
			853.5	0.59091	853.5	0.99389
			854	0.59091	854	0.99486
			854.5	0.58636	854.5	0.9955
			855	0.58182	855	0.99614
			855.5	0.57727	855.5	0.99678
			856	0.57273	856	0.99743
			856.5	0.57273	856.5	0.99807
			857	0.56818	857	0.99839
			857.5	0.56364	857.5	0.99871
			858	0.55909	858	0.99904
			858.5	0.55909	858.5	0.99936
			859	0.55455	859	0.99968
			859.5	0.55	859.5	1
			860	0.54545	860	1
			860.5	0.54545	860.5	1
			861	0.54091	861	0.99968
			861.5	0.53636	861.5	0.99936
			862	0.53182	862	0.99904
			862.5	0.53182	862.5	0.99871
			863	0.52727	863	0.99839
			863.5	0.52273	863.5	0.99807
			864	0.52273	864	0.99775
			864.5	0.51818	864.5	0.99743
			865	0.51364	865	0.99711
			865.5	0.51364	865.5	0.99678
			866	0.50909	866	0.99646
			866.5	0.50455	866.5	0.99582
			867	0.5	867	0.99518
			867.5	0.5	867.5	0.99453
			868	0.49545	868	0.99389
			868.5	0.49091	868.5	0.99357
			869	0.49091	869	0.99325
			869.5	0.48636	869.5	0.99293
			870	0.48182	870	0.9926
			870.5	0.47727	870.5	0.99196
			871	0.47727	871	0.99132
			871.5	0.47273	871.5	0.99068
			872	0.46818	872	0.99003
			872.5	0.46818	872.5	0.98939
			873	0.46364	873	0.98842
			873.5	0.45909	873.5	0.98746
			874	0.45909	874	0.98682
			874.5	0.45455	874.5	0.98617
			875	0.45455	875	0.98553
			875.5	0.45	875.5	0.98489
			876	0.44545	876	0.98392
			876.5	0.44545	876.5	0.98296
			877	0.44091	877	0.98199
			877.5	0.43636	877.5	0.98103
			878	0.43636	878	0.98039
			878.5	0.43182	878.5	0.97942
			879	0.42727	879	0.97846
			879.5	0.42727	879.5	0.97749
			880	0.42273	880	0.97653
			880.5	0.42273	880.5	0.97588
			881	0.41818	881	0.97492
			881.5	0.41364	881.5	0.97395
			882	0.41364	882	0.97299
			882.5	0.40909	882.5	0.97203
			883	0.40455	883	0.97074
			883.5	0.40455	883.5	0.96977
			884	0.4	884	0.96881
			884.5	0.4	884.5	0.96785
			885	0.39545	885	0.96656
			885.5	0.39091	885.5	0.96527
			886	0.39091	886	0.96431
			886.5	0.38636	886.5	0.96334
			887	0.38636	887	0.96206
			887.5	0.38182	887.5	0.96077
			888	0.38182	888	0.95949
			888.5	0.37727	888.5	0.9582
			889	0.37727	889	0.95691
			889.5	0.37273	889.5	0.95563
			890	0.37273	890	0.95434
			890.5	0.36818	890.5	0.95305
			891	0.36364	891	0.95177
			891.5	0.36364	891.5	0.95048
			892	0.35909	892	0.94887
			892.5	0.35909	892.5	0.94759
			893	0.35455	893	0.9463
			893.5	0.35455	893.5	0.94502
			894	0.35	894	0.94341
			894.5	0.35	894.5	0.94212
			895	0.34545	895	0.94084
			895.5	0.34545	895.5	0.93923
			896	0.34091	896	0.93794
			896.5	0.33636	896.5	0.93666
			897	0.33636	897	0.93505
			897.5	0.33182	897.5	0.93344
			898	0.33182	898	0.93215
			898.5	0.33182	898.5	0.93055
			899	0.32727	899	0.92894
			899.5	0.32273	899.5	0.92765
			900	0.32273	900	0.92605
			900.5	0.31818	900.5	0.92444
			901	0.31818	901	0.92283
			901.5	0.31364	901.5	0.92122
			902	0.31364	902	0.91961
			902.5	0.31364	902.5	0.91801
			903	0.30909	903	0.9164
			903.5	0.30909	903.5	0.91479
			904	0.30455	904	0.91318
			904.5	0.30455	904.5	0.91158
			905	0.3	905	0.90997
			905.5	0.3	905.5	0.90804
			906	0.29545	906	0.90643
			906.5	0.29545	906.5	0.90482
			907	0.29091	907	0.90289
			907.5	0.29091	907.5	0.90129
			908	0.29091	908	0.89936
			908.5	0.28636	908.5	0.89743
			909	0.28636	909	0.8955
			909.5	0.28182	909.5	0.89357
			910	0.28182	910	0.89132
			910.5	0.27727	910.5	0.88939
			911	0.27727	911	0.88746
			911.5	0.27273	911.5	0.88521
			912	0.27273	912	0.88328
			912.5	0.26818	912.5	0.88103
			913	0.26818	913	0.8791
			913.5	0.26364	913.5	0.87685
			914	0.26364	914	0.8746
			914.5	0.26364	914.5	0.87267
			915	0.25909	915	0.87042
			915.5	0.25909	915.5	0.86849
			916	0.25455	916	0.86624
			916.5	0.25455	916.5	0.86431
			917	0.25	917	0.86206
			917.5	0.25	917.5	0.86013
			918	0.25	918	0.85788
			918.5	0.24545	918.5	0.85563
			919	0.24545	919	0.8537
			919.5	0.24091	919.5	0.85145
			920	0.24091	920	0.84952
			920.5	0.24091	920.5	0.84727
			921	0.23636	921	0.84534
			921.5	0.23636	921.5	0.84309
			922	0.23182	922	0.84084
			922.5	0.23182	922.5	0.83859
			923	0.23182	923	0.83633
			923.5	0.22727	923.5	0.83441
			924	0.22727	924	0.83215
			924.5	0.22727	924.5	0.8299
			925	0.22273	925	0.82765
			925.5	0.22273	925.5	0.82572
			926	0.22273	926	0.82347
			926.5	0.21818	926.5	0.82122
			927	0.21818	927	0.81897
			927.5	0.21818	927.5	0.8164
			928	0.21364	928	0.81415
			928.5	0.21364	928.5	0.8119
			929	0.21364	929	0.80965
			929.5	0.21364	929.5	0.8074
			930	0.20909	930	0.80514
			930.5	0.20909	930.5	0.80289
			931	0.20455	931	0.80032
			931.5	0.20455	931.5	0.79775
			932	0.20455	932	0.7955
			932.5	0.2	932.5	0.79293
			933	0.2	933	0.79035
			933.5	0.2	933.5	0.78778
			934	0.19545	934	0.78521
			934.5	0.19545	934.5	0.78264
			935	0.19545	935	0.78006
			935.5	0.19545	935.5	0.77749
			936	0.19091	936	0.7746
			936.5	0.19091	936.5	0.77203
			937	0.19091	937	0.76913
			937.5	0.18636	937.5	0.76656
			938	0.18636	938	0.76367
			938.5	0.18636	938.5	0.76077
			939	0.18182	939	0.7582
			939.5	0.18182	939.5	0.75531
			940	0.17727	940	0.75273
			940.5	0.17727	940.5	0.74984
			941	0.17727	941	0.74695
			941.5	0.17273	941.5	0.74405
			942	0.17273	942	0.74116
			942.5	0.17273	942.5	0.73859
			943	0.17273	943	0.73569
			943.5	0.16818	943.5	0.73312
			944	0.16818	944	0.73023
			944.5	0.16818	944.5	0.72765
			945	0.16364	945	0.72476
			945.5	0.16364	945.5	0.72186
			946	0.16364	946	0.71929
			946.5	0.15909	946.5	0.7164
			947	0.15909	947	0.71383
			947.5	0.15909	947.5	0.71093
			948	0.15909	948	0.70836
			948.5	0.15909	948.5	0.70579
			949	0.15455	949	0.70322
			949.5	0.15455	949.5	0.70064
			950	0.15455	950	0.69807
			950.5	0.15455	950.5	0.6955
			951	0.15	951	0.69293
			951.5	0.15	951.5	0.69035
			952	0.15	952	0.68746
			952.5	0.15	952.5	0.68489
			953	0.15	953	0.68232
			953.5	0.15	953.5	0.67974
			954	0.15	954	0.67717
			954.5	0.14545	954.5	0.6746
			955	0.14545	955	0.67203
			955.5	0.14545	955.5	0.66945
			956	0.14545	956	0.66688
			956.5	0.14545	956.5	0.66399
			957	0.14545	957	0.66141
			957.5	0.14545	957.5	0.65852
			958	0.14545	958	0.65595
			958.5	0.14545	958.5	0.65305
			959	0.14545	959	0.65048
			959.5	0.14545	959.5	0.64791
			960	0.14545	960	0.64502
			960.5	0.14545	960.5	0.64244
			961	0.14091	961	0.63955
			961.5	0.14091	961.5	0.63666
			962	0.14091	962	0.63376
			962.5	0.14091	962.5	0.63087
			963	0.14091	963	0.62797
			963.5	0.14091	963.5	0.62508
			964	0.14091	964	0.62219
			964.5	0.13636	964.5	0.61929
			965	0.13636	965	0.6164
			965.5	0.13636	965.5	0.6135
			966	0.13636	966	0.61061
			966.5	0.13636	966.5	0.60772
			967	0.13636	967	0.60482
			967.5	0.13182	967.5	0.60193
			968	0.13182	968	0.59904
			968.5	0.13182	968.5	0.59614
			969	0.13182	969	0.59325
			969.5	0.13182	969.5	0.59035
			970	0.12727	970	0.58746
			970.5	0.12727	970.5	0.58457
			971	0.12727	971	0.58167
			971.5	0.12727	971.5	0.5791
			972	0.12727	972	0.57621
			972.5	0.12727	972.5	0.57331
			973	0.12273	973	0.57042
			973.5	0.12273	973.5	0.56752
			974	0.12273	974	0.56463
			974.5	0.12273	974.5	0.56174
			975	0.12273	975	0.55916
			975.5	0.11818	975.5	0.55627
			976	0.11818	976	0.55338
			976.5	0.11818	976.5	0.5508
			977	0.11818	977	0.54791
			977.5	0.11818	977.5	0.54534
			978	0.11818	978	0.54244
			978.5	0.11818	978.5	0.53955
			979	0.11364	979	0.53666
			979.5	0.11364	979.5	0.53376
			980	0.11364	980	0.53119
			980.5	0.11364	980.5	0.5283
			981	0.11364	981	0.5254
			981.5	0.11364	981.5	0.52251
			982	0.10909	982	0.51961
			982.5	0.10909	982.5	0.51672
			983	0.10909	983	0.51383
			983.5	0.10909	983.5	0.51093
			984	0.10909	984	0.50804
			984.5	0.10455	984.5	0.50514
			985	0.10455	985	0.50225
			985.5	0.10455	985.5	0.49936
			986	0.10455	986	0.49646
			986.5	0.10455	986.5	0.49357
			987	0.10455	987	0.49068
			987.5	0.10455	987.5	0.48778
			988	0.1	988	0.48489
			988.5	0.1	988.5	0.48232
			989	0.1	989	0.47942
			989.5	0.1	989.5	0.47653
			990	0.1	990	0.47363
			990.5	0.1	990.5	0.47074
			991	0.09545	991	0.46817
			991.5	0.09545	991.5	0.46527
			992	0.09545	992	0.46238
			992.5	0.09545	992.5	0.45949
			993	0.09545	993	0.45659
			993.5	0.09545	993.5	0.45402
			994	0.09545	994	0.45113
			994.5	0.09091	994.5	0.44855
			995	0.09091	995	0.44566
			995.5	0.09091	995.5	0.44277
			996	0.09091	996	0.43987
			996.5	0.09091	996.5	0.43698
			997	0.09091	997	0.43441
			997.5	0.08636	997.5	0.43151
			998	0.08636	998	0.42894
			998.5	0.08636	998.5	0.42605
			999	0.08636	999	0.42347
			999.5	0.08636	999.5	0.4209
			1000	0.08636	1000	0.41833
			1000.5	0.08636	1000.5	0.41576
			1001	0.08636	1001	0.41318
			1001.5	0.08636	1001.5	0.41061
			1002	0.08182	1002	0.40804
			1002.5	0.08182	1002.5	0.40547
			1003	0.08182	1003	0.40322
			1003.5	0.08182	1003.5	0.40064
			1004	0.08182	1004	0.39839
			1004.5	0.08182	1004.5	0.39582
			1005	0.08182	1005	0.39357
			1005.5	0.08182	1005.5	0.391
			1006	0.08182	1006	0.38875
			1006.5	0.08182	1006.5	0.38617
			1007	0.08182	1007	0.3836
			1007.5	0.08182	1007.5	0.38103
			1008	0.07727	1008	0.37846
			1008.5	0.07727	1008.5	0.37588
			1009	0.07727	1009	0.37331
			1009.5	0.07727	1009.5	0.37074
			1010	0.07727	1010	0.36817
			1010.5	0.07727	1010.5	0.36559
			1011	0.07727	1011	0.36302
			1011.5	0.07727	1011.5	0.36045
			1012	0.07727	1012	0.35788
			1012.5	0.07273	1012.5	0.35531
			1013	0.07273	1013	0.35273
			1013.5	0.07273	1013.5	0.35016
			1014	0.07273	1014	0.34759
			1014.5	0.07273	1014.5	0.34534
			1015	0.07273	1015	0.34277
			1015.5	0.07273	1015.5	0.34051
			1016	0.07273	1016	0.33794
			1016.5	0.07273	1016.5	0.33537
			1017	0.07273	1017	0.3328
			1017.5	0.07273	1017.5	0.33055
			1018	0.06818	1018	0.32797
			1018.5	0.06818	1018.5	0.32572
			1019	0.06818	1019	0.32315
			1019.5	0.06818	1019.5	0.3209
			1020	0.06818	1020	0.31833
			1020.5	0.06818	1020.5	0.31608
			1021	0.06818	1021	0.3135
			1021.5	0.06818	1021.5	0.31125
			1022	0.06818	1022	0.30868
			1022.5	0.06818	1022.5	0.30643
			1023	0.06818	1023	0.30386
			1023.5	0.06818	1023.5	0.30161
			1024	0.06364	1024	0.29936
			1024.5	0.06364	1024.5	0.29711
			1025	0.06364	1025	0.29453
			1025.5	0.06364	1025.5	0.29228
			1026	0.06364	1026	0.28971
			1026.5	0.06364	1026.5	0.28746
			1027	0.06364	1027	0.28521
			1027.5	0.06364	1027.5	0.28296
			1028	0.06364	1028	0.28071
			1028.5	0.06364	1028.5	0.27846
			1029	0.06364	1029	0.27621
			1029.5	0.05909	1029.5	0.27395
			1030	0.05909	1030	0.2717
			1030.5	0.05909	1030.5	0.26977
			1031	0.05909	1031	0.26752
			1031.5	0.05909	1031.5	0.26559
			1032	0.05909	1032	0.26334
			1032.5	0.05909	1032.5	0.26141
			1033	0.05909	1033	0.25949
			1033.5	0.05909	1033.5	0.25756
			1034	0.05909	1034	0.25563
			1034.5	0.05909	1034.5	0.25338
			1035	0.05909	1035	0.25145
			1035.5	0.05909	1035.5	0.24952
			1036	0.05909	1036	0.24759
			1036.5	0.05909	1036.5	0.24566
			1037	0.05909	1037	0.24373
			1037.5	0.05909	1037.5	0.2418
			1038	0.05909	1038	0.23987
			1038.5	0.05455	1038.5	0.23794
			1039	0.05455	1039	0.23601
			1039.5	0.05455	1039.5	0.23408
			1040	0.05455	1040	0.23215
			1040.5	0.05455	1040.5	0.23023
			1041	0.05455	1041	0.2283
			1041.5	0.05455	1041.5	0.22637
			1042	0.05455	1042	0.22444
			1042.5	0.05455	1042.5	0.22251
			1043	0.05455	1043	0.22058
			1043.5	0.05455	1043.5	0.21865
			1044	0.05455	1044	0.21672
			1044.5	0.05455	1044.5	0.21479
			1045	0.05455	1045	0.21286
			1045.5	0.05455	1045.5	0.21093
			1046	0.05455	1046	0.209
			1046.5	0.05455	1046.5	0.20707
			1047	0.05455	1047	0.20514
			1047.5	0.05455	1047.5	0.20322
			1048	0.05455	1048	0.20129
			1048.5	0.05455	1048.5	0.19936
			1049	0.05	1049	0.19743
			1049.5	0.05	1049.5	0.19582
			1050	0.05	1050	0.19389
			1050.5	0.05	1050.5	0.19196
			1051	0.05	1051	0.19003
			1051.5	0.05	1051.5	0.1881
			1052	0.05	1052	0.1865
			1052.5	0.05	1052.5	0.18457
			1053	0.05	1053	0.18264
			1053.5	0.05	1053.5	0.18103
			1054	0.05	1054	0.1791
			1054.5	0.05	1054.5	0.17749
			1055	0.05	1055	0.17588
			1055.5	0.05	1055.5	0.17395
			1056	0.05	1056	0.17235
			1056.5	0.04545	1056.5	0.17042
			1057	0.04545	1057	0.16849
			1057.5	0.04545	1057.5	0.16688
			1058	0.04545	1058	0.16495
			1058.5	0.04545	1058.5	0.16334
			1059	0.04545	1059	0.16174
			1059.5	0.04545	1059.5	0.16013
			1060	0.04545	1060	0.15852
			1060.5	0.04545	1060.5	0.15691
			1061	0.04545	1061	0.15531
			1061.5	0.04545	1061.5	0.1537
			1062	0.04545	1062	0.15209
			1062.5	0.04545	1062.5	0.15048
			1063	0.04545	1063	0.14887
			1063.5	0.04545	1063.5	0.14727
			1064	0.04545	1064	0.14598
			1064.5	0.04545	1064.5	0.14469
			1065	0.04545	1065	0.14309
			1065.5	0.04545	1065.5	0.1418
			1066	0.04545	1066	0.14051
			1066.5	0.04545	1066.5	0.13891
			1067	0.04091	1067	0.1373
			1067.5	0.04091	1067.5	0.13601
			1068	0.04091	1068	0.13473
			1068.5	0.04091	1068.5	0.13312
			1069	0.04091	1069	0.13183
			1069.5	0.04091	1069.5	0.13055
			1070	0.04091	1070	0.12926
			1070.5	0.04091	1070.5	0.12797
			1071	0.04091	1071	0.12669
			1071.5	0.04091	1071.5	0.1254
			1072	0.04091	1072	0.12412
			1072.5	0.04091	1072.5	0.12283
			1073	0.04091	1073	0.12154
			1073.5	0.04091	1073.5	0.12026
			1074	0.04091	1074	0.11929
			1074.5	0.04091	1074.5	0.11801
			1075	0.04091	1075	0.11672
			1075.5	0.04091	1075.5	0.11543
			1076	0.04091	1076	0.11447
			1076.5	0.04091	1076.5	0.11318
			1077	0.04091	1077	0.1119
			1077.5	0.04091	1077.5	0.11061
			1078	0.04091	1078	0.10965
			1078.5	0.04091	1078.5	0.10836
			1079	0.03636	1079	0.10707
			1079.5	0.03636	1079.5	0.10579
			1080	0.03636	1080	0.10482
			1080.5	0.03636	1080.5	0.10386
			1081	0.03636	1081	0.10257
			1081.5	0.03636	1081.5	0.10129
			1082	0.03636	1082	0.10032
			1082.5	0.03636	1082.5	0.09936
			1083	0.03636	1083	0.09807
			1083.5	0.03636	1083.5	0.09678
			1084	0.03636	1084	0.09582
			1084.5	0.03636	1084.5	0.09486
			1085	0.03636	1085	0.09389
			1085.5	0.03636	1085.5	0.0926
			1086	0.03636	1086	0.09164
			1086.5	0.03636	1086.5	0.09068
			1087	0.03636	1087	0.08971
			1087.5	0.03636	1087.5	0.08875
			1088	0.03636	1088	0.08778
			1088.5	0.03636	1088.5	0.08682
			1089	0.03636	1089	0.08585
			1089.5	0.03636	1089.5	0.08489
			1090	0.03636	1090	0.08392
			1090.5	0.03636	1090.5	0.08328
			1091	0.03636	1091	0.08232
			1091.5	0.03636	1091.5	0.08135
			1092	0.03636	1092	0.08039
			1092.5	0.03636	1092.5	0.07942
			1093	0.03636	1093	0.07878
			1093.5	0.03636	1093.5	0.07814
			1094	0.03182	1094	0.07717
			1094.5	0.03182	1094.5	0.07621
			1095	0.03182	1095	0.07524
			1095.5	0.03182	1095.5	0.07428
			1096	0.03182	1096	0.07363
			1096.5	0.03182	1096.5	0.07299
			1097	0.03182	1097	0.07235
			1097.5	0.03182	1097.5	0.07138
			1098	0.03182	1098	0.07042
			1098.5	0.03182	1098.5	0.06977
			1099	0.03182	1099	0.06913
			1099.5	0.03182	1099.5	0.06849
			1100	0.03182	1100	0.06785
			1100.5	0.03182	1100.5	0.06688
			1101	0.03182	1101	0.06592
			1101.5	0.03182	1101.5	0.06527
			1102	0.03182	1102	0.06463
			1102.5	0.03182	1102.5	0.06399
			1103	0.03182	1103	0.06334
			1103.5	0.03182	1103.5	0.06238
			1104	0.03182	1104	0.06141
			1104.5	0.03182	1104.5	0.06045
			1105	0.03182	1105	0.05981
			1105.5	0.03182	1105.5	0.05916
			1106	0.03182	1106	0.05852
			1106.5	0.03182	1106.5	0.05788
			1107	0.03182	1107	0.05691
			1107.5	0.03182	1107.5	0.05595
			1108	0.03182	1108	0.05531
			1108.5	0.03182	1108.5	0.05466
			1109	0.03182	1109	0.05402
			1109.5	0.03182	1109.5	0.05338
			1110	0.03182	1110	0.05273
			1110.5	0.03182	1110.5	0.05209
			1111	0.03182	1111	0.05145
			1111.5	0.03182	1111.5	0.0508
			1112	0.03182	1112	0.05016
			1112.5	0.03182	1112.5	0.04952
			1113	0.02727	1113	0.04887
			1113.5	0.02727	1113.5	0.04823
			1114	0.02727	1114	0.04759
			1114.5	0.02727	1114.5	0.04727
			1115	0.02727	1115	0.04662
			1115.5	0.02727	1115.5	0.04598
			1116	0.02727	1116	0.04534
			1116.5	0.02727	1116.5	0.04469
			1117	0.02727	1117	0.04405
			1117.5	0.02727	1117.5	0.04341
			1118	0.02727	1118	0.04277
			1118.5	0.02727	1118.5	0.04244
			1119	0.02727	1119	0.04212
			1119.5	0.02727	1119.5	0.0418
			1120	0.02727	1120	0.04148
			1120.5	0.02727	1120.5	0.04084
			1121	0.02727	1121	0.04019
			1121.5	0.02727	1121.5	0.03955
			1122	0.02727	1122	0.03891
			1122.5	0.02727	1122.5	0.03859
			1123	0.02727	1123	0.03826
			1123.5	0.02727	1123.5	0.03794
			1124	0.02727	1124	0.03762
			1124.5	0.02727	1124.5	0.0373
			1125	0.02727	1125	0.03698
			1125.5	0.02727	1125.5	0.03666
			1126	0.02727	1126	0.03633
			1126.5	0.02727	1126.5	0.03601
			1127	0.02727	1127	0.03537
			1127.5	0.02727	1127.5	0.03473
			1128	0.02727	1128	0.03441
			1128.5	0.02727	1128.5	0.03408
			1129	0.02727	1129	0.03376
			1129.5	0.02727	1129.5	0.03344
			1130	0.02273	1130	0.03312
			1130.5	0.02273	1130.5	0.0328
			1131	0.02273	1131	0.03248
			1131.5	0.02273	1131.5	0.03215
			1132	0.02273	1132	0.03183
			1132.5	0.02273	1132.5	0.03119
			1133	0.02273	1133	0.03055
			1133.5	0.02273	1133.5	0.0299
			1134	0.02273	1134	0.02926
			1134.5	0.02273	1134.5	0.02894
			1135	0.02273	1135	0.02862
			1135.5	0.02273	1135.5	0.02797
			1136	0.01818	1136	0.02733
			1136.5	0.01818	1136.5	0.02669
			1137	0.01818	1137	0.02605
			1137.5	0.01818	1137.5	0.0254
			1138	0.01818	1138	0.02476
			1138.5	0.01818	1138.5	0.02412
			1139	0.01818	1139	0.02347
			1139.5	0.01818	1139.5	0.02283
			1140	0.01818	1140	0.02251
			1140.5	0.01818	1140.5	0.02219
			1141	0.01818	1141	0.02186
			1141.5	0.01818	1141.5	0.02154
			1142	0.01818	1142	0.02122
			1142.5	0.01818	1142.5	0.0209
			1143	0.01818	1143	0.0209
			1143.5	0.02273	1143.5	0.0209
			1144	0.02273	1144	0.0209
			1144.5	0.02273	1144.5	0.0209
			1145	0.02273	1145	0.0209
			1145.5	0.02727	1145.5	0.0209
			1146	0.02727	1146	0.0209
			1146.5	0.02727	1146.5	0.0209
			1147	0.02727	1147	0.0209
			1147.5	0.02727	1147.5	0.02122
			1148	0.03182	1148	0.02154
			1148.5	0.03182	1148.5	0.02186
			1149	0.03182	1149	0.02219
			1149.5	0.03636	1149.5	0.02251
			1150	0.03636	1150	0.02283
			1150.5	0.03636	1150.5	0.02315
			1151	0.03636	1151	0.02347
			1151.5	0.04091	1151.5	0.02379
			1152	0.04091	1152	0.02412
			1152.5	0.04091	1152.5	0.02444
			1153	0.04091	1153	0.02476
			1153.5	0.04545	1153.5	0.02508
			1154	0.04545	1154	0.0254
			1154.5	0.04545	1154.5	0.02572
			1155	0.04545	1155	0.02572
			1155.5	0.04545	1155.5	0.02572
			1156	0.04545	1156	0.0254
			1156.5	0.04545	1156.5	0.02508
			1157	0.04545	1157	0.02476
			1157.5	0.04545	1157.5	0.02444
			1158	0.04545	1158	0.02412
			1158.5	0.04545	1158.5	0.02379
			1159	0.04545	1159	0.02347
			1159.5	0.04545	1159.5	0.02315
			1160	0.04545	1160	0.02283
			1160.5	0.04545	1160.5	0.02251
			1161	0.04545	1161	0.02219
			1161.5	0.04545	1161.5	0.02186
			1162	0.04545	1162	0.02154
			1162.5	0.04545	1162.5	0.02122
			1163	0.04091	1163	0.0209
			1163.5	0.04091	1163.5	0.0209
			1164	0.04091	1164	0.0209
			1164.5	0.04091	1164.5	0.02058
			1165	0.04091	1165	0.02026
			1165.5	0.04091	1165.5	0.01994
			1166	0.04091	1166	0.01961
			1166.5	0.04091	1166.5	0.01929
			1167	0.04091	1167	0.01897
			1167.5	0.03636	1167.5	0.01865
			1168	0.03636	1168	0.01833
			1168.5	0.03636	1168.5	0.01801
			1169	0.03636	1169	0.01768
			1169.5	0.03636	1169.5	0.01736
			1170	0.03636	1170	0.01704
			1170.5	0.03636	1170.5	0.01672
			1171	0.03636	1171	0.0164
			1171.5	0.03182	1171.5	0.01608
			1172	0.03182	1172	0.01608
			1172.5	0.03182	1172.5	0.01608
			1173	0.03182	1173	0.01608
			1173.5	0.03182	1173.5	0.01608
			1174	0.03182	1174	0.01608
			1174.5	0.03182	1174.5	0.01576
			1175	0.03182	1175	0.01543
			1175.5	0.02727	1175.5	0.01511
			1176	0.02727	1176	0.01479
			1176.5	0.02727	1176.5	0.01447
			1177	0.02727	1177	0.01415
			1177.5	0.02727	1177.5	0.01383
			1178	0.02727	1178	0.0135
			1178.5	0.02727	1178.5	0.01318
			1179	0.02727	1179	0.01286
			1179.5	0.02273	1179.5	0.01254
			1180	0.02273	1180	0.01222
			1180.5	0.02273	1180.5	0.0119
			1181	0.02273	1181	0.01158
			1181.5	0.02273	1181.5	0.01125
			1182	0.02273	1182	0.01125
			1182.5	0.02273	1182.5	0.01125
			1183	0.02273	1183	0.01125
			1183.5	0.02273	1183.5	0.01125
			1184	0.02273	1184	0.01125
			1184.5	0.01818	1184.5	0.01125
			1185	0.01818	1185	0.01125
			1185.5	0.01818	1185.5	0.01125
			1186	0.01818	1186	0.01125
			1186.5	0.01818	1186.5	0.01125
			1187	0.01818	1187	0.01125
			1187.5	0.01818	1187.5	0.01125
			1188	0.01818	1188	0.01125
			1188.5	0.01818	1188.5	0.01125
			1189	0.01818	1189	0.01125
			1189.5	0.01818	1189.5	0.01093
			1190	0.01818	1190	0.01061
			1190.5	0.01818	1190.5	0.01029
			1191	0.01818	1191	0.00997
			1191.5	0.01818	1191.5	0.00965
			1192	0.01818	1192	0.00932
			1192.5	0.01364	1192.5	0.009
			1193	0.01364	1193	0.00868
			1193.5	0.01364	1193.5	0.00836
			1194	0.01364	1194	0.00804
			1194.5	0.01364	1194.5	0.00772
			1195	0.01364	1195	0.0074
			1195.5	0.01364	1195.5	0.00707
			1196	0.01364	1196	0.00675
			1196.5	0.01364	1196.5	0.00643
			1197	0.01364	1197	0.00643
			1197.5	0.01364	1197.5	0.00643
			1198	0.01364	1198	0.00643
			1198.5	0.01364	1198.5	0.00643
			1199	0.01364	1199	0.00643
			1199.5	0.01364	1199.5	0.00643
			1200	0.01364	1200	0.00643

## Sheet: Fig 2c
	Wavelength	Normalized PL intensity
	nm
		2TT-oCB	2MTT-oCB	2MPT-oCB	2FT-oCB
	890.22	0.01882	0.02545	0.00875	0.00697
	893.27	0.0468	0.03489	0.00946	0.00845
	896.32	0.07478	0.04433	0.01017	0.00993
	899.37	0.10276	0.05376	0.01088	0.01141
	902.41	0.13074	0.0632	0.01159	0.01289
	905.46	0.15872	0.07264	0.0123	0.01437
	908.5	0.18496	0.08258	0.01308	0.01615
	911.55	0.21301	0.09263	0.01341	0.01734
	914.59	0.24167	0.10517	0.01497	0.02108
	917.63	0.27057	0.1156	0.01523	0.02354
	920.66	0.29949	0.12841	0.01655	0.02613
	923.7	0.32866	0.13958	0.01777	0.03
	926.74	0.35617	0.15373	0.01895	0.03234
	929.77	0.38395	0.16773	0.02015	0.03706
	932.8	0.40988	0.18121	0.0218	0.04203
	935.84	0.43715	0.19651	0.02343	0.04657
	938.87	0.46301	0.21279	0.02548	0.05182
	941.89	0.49068	0.22916	0.02799	0.05803
	944.92	0.51643	0.2465	0.03134	0.06439
	947.95	0.54331	0.26438	0.03386	0.07036
	950.97	0.56953	0.28636	0.03813	0.07815
	953.99	0.5972	0.30572	0.04161	0.0863
	957.02	0.62299	0.32813	0.04597	0.09467
	960.04	0.6498	0.34805	0.04898	0.10452
	963.06	0.67423	0.36949	0.0539	0.11459
	966.07	0.70024	0.39051	0.05782	0.12589
	969.09	0.72325	0.41177	0.06263	0.1381
	972.1	0.74806	0.43586	0.06835	0.15153
	975.12	0.76931	0.45901	0.07345	0.16495
	978.13	0.79215	0.48194	0.0789	0.18016
	981.14	0.81198	0.50583	0.08586	0.1973
	984.15	0.83312	0.52803	0.09153	0.21313
	987.16	0.84966	0.55172	0.09915	0.23
	990.17	0.86816	0.57462	0.1067	0.25029
	993.17	0.88404	0.60031	0.11633	0.27032
	996.18	0.89997	0.62451	0.12533	0.29116
	999.18	0.91347	0.64947	0.13573	0.31245
	1002.18	0.92951	0.67543	0.14627	0.33549
	1005.18	0.94132	0.69869	0.15738	0.35775
	1008.18	0.95445	0.72316	0.16916	0.38279
	1011.18	0.96454	0.74622	0.18173	0.40721
	1014.18	0.97434	0.76878	0.19436	0.4328
	1017.17	0.9805	0.78973	0.20849	0.45846
	1020.17	0.98832	0.81091	0.22353	0.48555
	1023.16	0.99175	0.83	0.23795	0.5107
	1026.15	0.99618	0.8492	0.25413	0.53677
	1029.14	0.99754	0.86542	0.27006	0.56231
	1032.13	1	0.88172	0.28668	0.58946
	1035.12	0.99695	0.89458	0.30342	0.61383
	1038.11	0.99541	0.90824	0.32102	0.64071
	1041.09	0.99076	0.9179	0.33908	0.66382
	1044.08	0.98713	0.92858	0.35725	0.68898
	1047.06	0.98071	0.93762	0.37654	0.71031
	1050.04	0.97558	0.94628	0.39463	0.73372
	1053.02	0.96728	0.95238	0.41307	0.7548
	1056	0.96103	0.9605	0.4332	0.77594
	1058.98	0.95076	0.96211	0.45146	0.79482
	1061.96	0.94486	0.96922	0.4724	0.81401
	1064.93	0.93506	0.97364	0.49401	0.83211
	1067.91	0.92812	0.98064	0.51625	0.85189
	1070.88	0.91859	0.9838	0.53792	0.86725
	1073.86	0.91084	0.98966	0.55997	0.88464
	1076.83	0.89922	0.99027	0.58084	0.89662
	1079.8	0.892	0.99455	0.60395	0.91286
	1082.77	0.88175	0.995	0.6265	0.92428
	1085.74	0.87428	0.99756	0.6507	0.93853
	1088.7	0.8638	0.99773	0.67273	0.94963
	1091.67	0.85595	1	0.6967	0.96044
	1094.63	0.8444	0.99957	0.71842	0.96966
	1097.6	0.83545	0.99944	0.741	0.97938
	1100.56	0.82411	0.99614	0.76242	0.98498
	1103.52	0.81422	0.99397	0.7839	0.99152
	1106.48	0.80159	0.98939	0.80369	0.99394
	1109.44	0.79215	0.98793	0.82558	0.99984
	1112.4	0.77946	0.98255	0.84386	0.99885
	1115.36	0.76893	0.98062	0.86461	1
	1118.32	0.75513	0.97371	0.8811	0.99517
	1121.27	0.74257	0.9657	0.89739	0.98892
	1124.22	0.72826	0.95749	0.91093	0.98019
	1127.18	0.71477	0.94832	0.92447	0.96885
	1130.13	0.69764	0.93596	0.93338	0.94982
	1133.08	0.68151	0.92246	0.94116	0.93164
	1136.03	0.66353	0.90799	0.94619	0.90846
	1138.98	0.64687	0.89092	0.95159	0.88599
	1141.93	0.62888	0.8754	0.95438	0.8599
	1144.88	0.61238	0.86041	0.95853	0.83587
	1147.82	0.59383	0.8428	0.95759	0.80859
	1150.77	0.57809	0.82865	0.9598	0.78539
	1153.71	0.56193	0.81501	0.96091	0.76226
	1156.65	0.54769	0.80274	0.96354	0.74396
	1159.6	0.53268	0.78906	0.9642	0.72554
	1162.54	0.52064	0.7778	0.96852	0.71255
	1165.48	0.5078	0.76757	0.97117	0.69941
	1168.42	0.49726	0.75894	0.97643	0.69101
	1171.36	0.48654	0.75236	0.97964	0.68262
	1174.29	0.47729	0.74402	0.9847	0.67879
	1177.23	0.46676	0.73399	0.98581	0.67261
	1180.16	0.45831	0.72704	0.99029	0.67
	1183.1	0.44827	0.71742	0.99044	0.66566
	1186.03	0.44012	0.71051	0.99552	0.66361
	1188.97	0.43058	0.70124	0.99543	0.65825
	1191.9	0.42246	0.69375	0.998	0.6557
	1194.83	0.41355	0.68597	0.99798	0.65111
	1197.76	0.40632	0.67913	0.99984	0.64965
	1200.69	0.39792	0.67015	0.9981	0.64558
	1203.62	0.39085	0.66396	1	0.6441
	1206.54	0.3828	0.65737	0.99826	0.63799
	1209.47	0.37594	0.65084	0.99887	0.63716
	1212.39	0.36831	0.64362	0.99702	0.63312
	1215.32	0.36217	0.63772	0.99768	0.63092
	1218.24	0.35458	0.63061	0.99215	0.62633
	1221.17	0.34834	0.6239	0.99142	0.62416
	1224.09	0.34144	0.6165	0.98656	0.62048
	1227.01	0.33492	0.60903	0.98225	0.61757
	1229.93	0.32785	0.60149	0.97664	0.61103
	1232.85	0.32181	0.59476	0.97318	0.60793
	1235.77	0.31468	0.58734	0.96614	0.60203
	1238.69	0.30817	0.57725	0.9593	0.59797
	1241.6	0.30146	0.56951	0.95155	0.59118
	1244.52	0.29528	0.56101	0.94449	0.58628
	1247.43	0.28846	0.5539	0.93544	0.5782
	1250.35	0.28262	0.54486	0.92894	0.57362
	1253.26	0.27627	0.53676	0.9202	0.56612
	1256.18	0.27059	0.52862	0.91306	0.55939
	1259.09	0.26449	0.51958	0.90348	0.55238
	1262	0.25899	0.51125	0.89498	0.54639
	1264.91	0.25281	0.50161	0.88364	0.5377
	1267.82	0.24765	0.49315	0.87576	0.53062
	1270.73	0.24239	0.48768	0.86734	0.52229
	1273.64	0.23742	0.48052	0.85948	0.51456
	1276.55	0.23233	0.47359	0.85112	0.5062
	1279.45	0.22779	0.46659	0.8435	0.49915
	1282.36	0.22257	0.4596	0.83319	0.4889
	1285.26	0.21797	0.45237	0.82476	0.48065
	1288.17	0.21305	0.44526	0.81455	0.46989
	1291.07	0.2087	0.44107	0.8069	0.45882
	1293.98	0.20417	0.43602	0.79729	0.44747
	1296.88	0.20008	0.43066	0.7894	0.4377
	1299.78	0.19517	0.42209	0.77703	0.4267
	1302.68	0.19092	0.41473	0.76766	0.41511
	1305.58	0.18617	0.4067	0.75608	0.40315
	1308.48	0.18207	0.39975	0.74564	0.39076
	1311.38	0.17715	0.39089	0.73269	0.37648
	1314.28	0.17313	0.38427	0.72191	0.36385
	1317.18	0.16834	0.3768	0.70774	0.34838
	1320.07	0.16384	0.36877	0.69522	0.33477
	1322.97	0.15945	0.35978	0.68114	0.32085
	1325.87	0.15505	0.35022	0.66859	0.30801
	1328.76	0.1506	0.34338	0.65458	0.29201
	1331.66	0.14639	0.3345	0.64092	0.27674
	1334.55	0.1419	0.32564	0.62568	0.26135
	1337.44	0.13775	0.31792	0.61069	0.24808
	1340.34	0.13323	0.30895	0.5953	0.233
	1343.23	0.12971	0.3035	0.58292	0.21999
	1346.12	0.12548	0.29522	0.56911	0.20634
	1349.01	0.12187	0.28744	0.55593	0.19431
	1351.9	0.11813	0.28091	0.54224	0.18292
	1354.79	0.11429	0.27302	0.52842	0.17109
	1357.68	0.11048	0.26496	0.51295	0.1585
	1360.57	0.10652	0.25534	0.49907	0.14757
	1363.45	0.10282	0.25	0.48415	0.1362
	1366.34	0.09904	0.2415	0.46781	0.12592
	1369.23	0.09489	0.23239	0.45105	0.11374
	1372.12	0.09056	0.2232	0.43197	0.104
	1375	0.08567	0.21122	0.41061	0.09222
	1377.89	0.0809	0.19969	0.38777	0.0812
	1380.77	0.07575	0.18789	0.36497	0.07122
	1383.65	0.07057	0.17446	0.34065	0.05983
	1386.54	0.06545	0.16194	0.31592	0.04987
	1389.42	0.06036	0.14951	0.29265	0.04215
	1392.3	0.05558	0.13902	0.26777	0.03547
	1395.18	0.05065	0.1269	0.24436	0.02859
	1398.07	0.04601	0.11764	0.22328	0.02257
	1400.95	0.0419	0.10779	0.20248	0.01761
	1403.83	0.03799	0.09803	0.18323	0.01244
	1406.71	0.03422	0.08803	0.16461	0.01048
	1409.59	0.03114	0.08036	0.14977	0.00847
	1412.46	0.02849	0.07417	0.13611	0.00605
	1415.34	0.0261	0.06825	0.12509	0.00603
	1418.22	0.02396	0.06434	0.1157	0.00472
	1421.1	0.02205	0.05979	0.10692	0.00416
	1423.98	0.02061	0.05559	0.10044	0.00322
	1426.85	0.01969	0.05367	0.09578	0.00297
	1429.73	0.01863	0.05044	0.0908	0.00359
	1432.6	0.01724	0.04736	0.08613	0.0028
	1435.48	0.01627	0.04588	0.08326	0.00405
	1438.35	0.01593	0.04747	0.08238	0.00321
	1441.23	0.01515	0.04507	0.07943	0.00312
	1444.1	0.01462	0.04326	0.0776	0.00387
	1446.98	0.0143	0.04483	0.07678	0.00264
	1449.85	0.01397	0.04256	0.07569	0.00418
	1452.72	0.01376	0.04458	0.07475	0.00248
	1455.59	0.01314	0.04182	0.0733	0.00296
	1458.47	0.01254	0.03778	0.07073	0.00254
	1461.34	0.01231	0.03835	0.07012	0.00187
	1464.21	0.01257	0.03974	0.07098	0.00259
	1467.08	0.0126	0.03911	0.0711	0.00222
	1469.95	0.01245	0.03841	0.07158	0.00317
	1472.82	0.01259	0.04048	0.07292	0.00266
	1475.69	0.01256	0.04122	0.07426	0.00209
	1478.56	0.01247	0.04135	0.07412	0.00356
	1481.43	0.01236	0.04187	0.07458	0.00322
	1484.3	0.01247	0.04162	0.07516	0.00439
	1487.16	0.01271	0.04501	0.07622	0.0042
	1490.03	0.01307	0.04768	0.07862	0.00519
	1492.9	0.0131	0.04808	0.07902	0.00497
	1495.77	0.01298	0.04907	0.0789	0.00507
	1498.63	0.01306	0.04976	0.07883	0.00508

## Sheet:   Fig 2e
	OD	PL intensity	OD	PL intensity
		a.u.		a.u.
		IR-26		2FT-oCB dots
	0.008	2468890	0.02	5317750
	0.02	8680820	0.027	12038100
	0.04	11210400	0.033	12910600
	0.078	22292300	0.05	21472600
	0.093	28665200	0.061	34398100

## Sheet: Fig 2f
	Diameter	Intensity
	nm	%
	0.4	0
	0.463	0
	0.536	0
	0.621	0
	0.719	0
	0.833	0
	0.965	0
	1.12	0
	1.29	0
	1.5	0
	1.74	0
	2.01	0
	2.33	0
	2.7	0
	3.12	0
	3.62	0
	4.19	0
	4.85	0
	5.61	0
	6.5	0
	7.53	0
	8.72	0
	10.1	0
	11.7	0
	13.5	0
	15.7	0
	18.2	0
	21	5.28
	24.4	18.2
	28.2	26.1
	32.7	21.9
	37.8	13.4
	43.8	7.03
	50.7	3.53
	58.8	1.85
	68.1	1.04
	78.8	0.621
	91.3	0.377
	106	0.23
	122	0.141
	142	0.0886
	164	0.0594
	190	0.0425
	220	0.0297
	255	0.0195
	295	0.0126
	342	0.00821
	396	0.00526
	459	0.00321
	531	0.0019
	615	0.00112
	712	0.000652
	825	0.000349
	955	0.000155
	1110	4.82e-05
	1280	7.7e-06
	1480	0
	1720	0
	1990	0
	2300	0
	2670	4.22e-08
	3090	1.88e-07
	3580	4.24e-07
	4150	7e-07
	4800	9.84e-07
	5560	8.78e-07
	6440	3.15e-07
	7460	0
	8630	0

## Sheet: Fig 2g
	Time	Intensity
	min	a.u.
	0	1
	5	0.996
	10	1
	15	0.995
	20	1
	25	0.997
	30	1

## Sheet: Fig 3a
	Wavelength	PL intensity		Wavelength	Absorbance
	nm	a.u.		nm	cm-1
		In water			Water
	890.22	93.6364		1894	72.9831
	893.27	114.418		1890	48.6805
	896.32	135.2		1879	31.767
	899.37	155.982		1872	21.5481
	902.41	176.764		1865	15.7669
	905.46	197.545		1860	12.7828
	908.5	222.455		1851	11.1339
	911.55	239.182		1845	10.0803
	914.59	291.727		1838	9.70851
	917.63	326.273		1831	9.40247
	920.66	362.545		1824	9.23187
	923.7	417		1818	9.19322
	926.74	449.727		1810	9.15936
	929.77	516		1805	9.25943
	932.8	585.818		1798	9.1557
	935.84	649.545		1792	9.18635
	938.87	723.273		1785	9.15198
	941.89	810.455		1779	8.97093
	944.92	899.818		1773	8.71779
	947.95	983.545		1770	8.39655
	950.97	1092.91		1760	7.92538
	953.99	1207.45		1754	7.59427
	957.02	1324.91		1748	7.26089
	960.04	1463.27		1742	6.918
	963.06	1604.64		1740	6.65236
	966.07	1763.18		1730	6.44299
	969.09	1934.73		1724	6.2759
	972.1	2123.18		1718	6.13689
	975.12	2311.64		1710	6.0116
	978.13	2525.27		1706	5.92225
	981.14	2765.82		1700	5.89141
	984.15	2988.09		1690	5.85293
	987.16	3224.91		1689	5.83306
	990.17	3509.91		1683	5.83892
	993.17	3791.09		1677	5.83733
	996.18	4083.64		1672	5.87733
	999.18	4382.64		1666	5.92113
	1002.18	4706		1661	5.98435
	1005.18	5018.64		1655	6.0516
	1008.18	5370.18		1650	6.16133
	1011.18	5713		1644	6.2679
	1014.18	6072.36		1640	6.35602
	1017.17	6432.55		1634	6.49083
	1020.17	6813		1628	6.66141
	1023.16	7166		1623	6.80582
	1026.15	7532.09		1618	6.98995
	1029.14	7890.64		1612	7.19526
	1032.13	8271.82		1607	7.38186
	1035.12	8614		1602	7.60885
	1038.11	8991.36		1597	7.86874
	1041.09	9315.82		1592	8.13025
	1044.08	9669.09		1587	8.4726
	1047.06	9968.64		1582	8.81711
	1050.04	10297.3		1577	9.16381
	1053.02	10593.3		1572	9.51271
	1056	10890		1567	9.94403
	1058.98	11155.2		1562	10.4586
	1061.96	11424.5		1557	10.9764
	1064.93	11678.7		1552	11.6595
	1067.91	11956.4		1548	12.1767
	1070.88	12172.1		1543	12.7863
	1073.86	12416.2		1538	13.8083
	1076.83	12584.5		1533	14.5911
	1079.8	12812.5		1529	15.3689
	1082.77	12972.8		1524	16.079
	1085.74	13172.9		1519	17.0419
	1088.7	13328.7		1515	18.0823
	1091.67	13480.5		1510	19.224
	1094.63	13609.9		1506	20.4433
	1097.6	13746.4		1501	21.5998
	1100.56	13825		1497	22.9166
	1103.52	13916.9		1492	24.0883
	1106.48	13950.8		1488	25.7577
	1109.44	14033.7		1484	26.9279
	1112.4	14019.7		1479	28.2085
	1115.36	14035.9		1474	29.6682
	1118.32	13968.1		1470	30.6038
	1121.27	13880.4		1466	31.5445
	1124.22	13757.8		1462	32.4044
	1127.18	13598.5		1457	32.6881
	1130.13	13331.4		1453	32.7781
	1133.08	13076.1		1449	32.6951
	1136.03	12750.7		1445	32.5247
	1138.98	12435.2		1440	32.2013
	1141.93	12068.9		1437	32.0062
	1144.88	11731.5		1432	31.0649
	1147.82	11348.5		1428	30.2719
	1150.77	11022.7		1424	29.1215
	1153.71	10698		1420	27.6991
	1156.65	10441		1416	26.3574
	1159.6	10182.5		1412	24.6522
	1162.54	10000.1		1408	22.3124
	1165.48	9815.64		1404	19.6909
	1168.42	9697.64		1400	16.9646
	1171.36	9579.82		1396	13.9526
	1174.29	9526		1392	11.0136
	1177.23	9439.27		1388	8.78197
	1180.16	9402.64		1385	7.20411
	1183.1	9341.73		1381	5.98745
	1186.03	9313		1377	5.18351
	1188.97	9237.73		1373	4.64031
	1191.9	9201.82		1369	4.22245
	1194.83	9137.36		1366	3.95574
	1197.76	9117		1362	3.72747
	1200.69	9059.73		1358	3.55338
	1203.62	9039		1355	3.39431
	1206.54	8953.27		1351	3.23693
	1209.47	8941.64		1347	3.09728
	1212.39	8884.82		1344	2.88914
	1215.32	8854		1340	2.70083
	1218.24	8789.45		1336	2.53961
	1221.17	8759		1333	2.35678
	1224.09	8707.36		1329	2.20313
	1227.01	8666.55		1326	2.04701
	1229.93	8574.73		1322	1.91062
	1232.85	8531.18		1319	1.79111
	1235.77	8448.27		1315	1.67233
	1238.69	8391.36		1312	1.58037
	1241.6	8296		1308	1.48913
	1244.52	8227.27		1305	1.41552
	1247.43	8113.82		1302	1.35122
	1250.35	8049.45		1298	1.2973
	1253.26	7944.09		1295	1.25178
	1256.18	7849.73		1292	1.21579
	1259.09	7751.18		1288	1.18054
	1262	7667.09		1285	1.16373
	1264.91	7545.09		1282	1.13705
	1267.82	7445.73		1278	1.11111
	1270.73	7328.73		1275	1.10387
	1273.64	7220.27		1272	1.08671
	1276.55	7102.82		1269	1.07938
	1279.45	7003.91		1265	1.08279
	1282.36	6859.91		1262	1.08537
	1285.26	6744.09		1259	1.09794
	1288.17	6593		1256	1.10056
	1291.07	6437.64		1253	1.10319
	1293.98	6278.27		1250	1.11589
	1296.88	6141.18		1246	1.12956
	1299.78	5986.64		1243	1.1424
	1302.68	5823.91		1240	1.1553
	1305.58	5656		1237	1.1581
	1308.48	5482		1234	1.1711
	1311.38	5281.55		1231	1.18416
	1314.28	5104.27		1228	1.19728
	1317.18	4887		1225	1.20022
	1320.07	4696		1222	1.21345
	1322.97	4500.45		1219	1.21643
	1325.87	4320.27		1216	1.2401
	1328.76	4095.55		1213	1.24317
	1331.66	3881.18		1210	1.25664
	1334.55	3665.18		1207	1.25976
	1337.44	3478.82		1204	1.27334
	1340.34	3267.09		1201	1.26605
	1343.23	3084.45		1199	1.27865
	1346.12	2892.82		1196	1.28185
	1349.01	2723.91		1193	1.27454
	1351.9	2563.91		1190	1.2672
	1354.79	2397.91		1187	1.25981
	1357.68	2221.09		1184	1.25239
	1360.57	2067.64		1182	1.24388
	1363.45	1908		1179	1.23639
	1366.34	1763.73		1176	1.22885
	1369.23	1592.73		1173	1.232
	1372.12	1455.91		1171	1.21264
	1375	1290.45		1168	1.20499
	1377.89	1135.82		1165	1.19731
	1380.77	995.727		1162	1.18959
	1383.65	835.727		1160	1.16997
	1386.54	695.909		1157	1.14042
	1389.42	587.545		1154	1.09983
	1392.3	493.727		1152	1.04065
	1395.18	397.091		1149	0.94931
	1398.07	312.545		1146	0.85969
	1400.95	242.909		1144	0.75354
	1403.83	170.364		1141	0.652
	1406.71	142.818		1139	0.55716
	1409.59	114.636		1136	0.47124
	1412.46	80.6364		1133	0.40372
	1415.34	80.3636		1131	0.35333
	1418.22	62		1128	0.31639
	1421.1	54.1818		1126	0.28905
	1423.98	41		1123	0.27192
	1426.85	37.3636		1121	0.25783
	1429.73	46.0909		1118	0.24503
	1432.6	35		1116	0.23534
	1435.48	52.5455		1113	0.23371
	1438.35	40.8182		1111	0.22509
	1441.23	39.5455		1108	0.21662
	1444.1	50		1106	0.20793
	1446.98	32.7273		1103	0.20052
	1449.85	54.3636		1101	0.19289
	1452.72	30.5454		1098	0.18655
	1455.59	37.2727		1096	0.17772
	1458.47	31.3636		1094	0.17115
	1461.34	22		1091	0.16586
	1464.21	32.0909		1089	0.1604
	1467.08	26.9091		1087	0.15607
	1469.95	40.1818		1084	0.15186
	1472.82	33.0909		1082	0.1475
	1475.69	25.0909		1080	0.14428
	1478.56	45.7273		1077	0.14352
	1481.43	40.9091		1075	0.14144
	1484.3	57.3636		1073	0.14054
	1487.16	54.7273		1070	0.14093
	1490.03	68.5455		1068	0.14119
	1492.9	65.5455		1066	0.14264
	1495.77	66.9091		1063	0.14422
	1498.63	67.0909		1061	0.14568
	1501.5	62.9091		1059	0.14952
	1504.37	64.7273		1057	0.15218
	1507.23	74.6364		1054	0.15618
	1510.1	60.5455		1052	0.16126
	1512.96	67.3636		1050	0.16636
	1515.83	61.8182		1048	0.17147
	1518.7	74.2727		1046	0.17901
	1521.56	62.6364		1043	0.18675
	1524.42	76.7273		1041	0.19435
	1527.29	73.8182		1039	0.20198
	1530.15	77.7273		1037	0.21085
	1533.02	86.9091		1035	0.21976
	1535.88	101.182		1033	0.22992
	1538.74	100.182		1030	0.23913
	1541.61	108.909		1028	0.25059
	1544.47	118.182		1026	0.26211
	1547.33	137.727		1024	0.27243
	1550.19	136.182		1022	0.28403
	1553.06	145.364		1020	0.29568
	1555.92	154.182		1018	0.3086
	1558.78	161.545		1016	0.31911
	1561.64	157.909		1014	0.32965
	1564.5	168.636		1012	0.34024
	1567.36	169.364		1010	0.35211
	1570.23	175.455		1008	0.36403
	1573.09	178		1006	0.37599
	1575.95	179.273		1004	0.38675
	1578.81	167.091		1002	0.39631
	1581.67	157.909		1000	0.40715
	1584.53	165.182		998	0.41678
	1587.39	160		996	0.42645
	1590.25	157.636		994	0.43616
	1593.11	175.818		992	0.44337
	1595.97	163.273		990	0.45315
	1598.83	159.273		988	0.46043
	1601.69	168.818		986	0.46773
	1604.55	178.818		984	0.47379
	1607.41	183.818		982	0.4786
	1610.27	186.091		980	0.48214
	1613.13	208.727		978	0.48569
	1615.98	214.091		976	0.48669
	1618.84	206.909		974	0.4864
	1621.7	219.636		973	0.48432
	1624.56	205.091		971	0.48143
	1627.42	203.182		969	0.47853
	1630.28	201.364		967	0.47563
	1633.14	199.909		965	0.4701
	1636	191.182		963	0.46325
	1638.86	180		961	0.45375
	1641.71	172.818		960	0.43851
	1644.57	154.909		958	0.41844
	1647.43	147.545		956	0.39303
	1650.29	160.182		954	0.36224
	1653.15	148		952	0.32736
	1656.01	147.364		950	0.29762
	1658.87	151.727		949	0.27013
	1661.73	159.091		947	0.24682
	1664.58	154.636		945	0.22872
	1667.44	158.273		943	0.21055
	1670.3	156.364		941	0.19631
	1673.16	178		940	0.18181
	1676.02	173		938	0.1688
	1678.88	168.455		936	0.15574
	1681.74	165.455		935	0.1465
	1684.6	166.727		933	0.13738
	1687.46	156.909		931	0.12809
	1690.31	142.727		929	0.11944
	1693.17	130.273		928	0.11131
	1696.03	129.273		926	0.10422
	1698.89	115.182		924	0.09819
	1701.75	119.545		922	0.09268
	1704.61	100.273		921	0.08801
	1707.47	105.182		919	0.0841
	1710.33	86		917	0.08085
	1713.19	67.6364		916	0.07792
	1716.05	59.0909		914	0.07562
	1718.91	65.9091		912	0.07358
	1721.77	58.2727		911	0.07187
	1724.63	72.0909		909	0.07037
	1727.49	52.9091		907	0.069
	1730.35	57.2727		906	0.06769
	1733.21	38.1818		904	0.06672
	1736.07	42.0909		902	0.06562
	1738.94	36.8182		901	0.06457
	1741.8	51.3636		899	0.0636
	1744.66	65.6364		898	0.06269
	1747.52	65.5455		896	0.06185
	1750.38	61.2727		895	0.06094
	1753.24	78.8182		893	0.06009
	1756.11	49.9091		891	0.05924
	1758.97	46.3636		890	0.05831
	1761.83	37.1818		888	0.05745
	1764.7	49.0909		887	0.05653
	1767.56	47		885	0.05566
	1770.42	39.7273		883	0.05465
	1773.29	49.3636		882	0.05386
	1776.15	36.2727		880	0.05298
	1779.01	45.6364		879	0.05204
	1781.88	45.3636		877	0.05115
	1784.74	30		876	0.05049
	1787.61	39.6364		874	0.0496
	1790.47	53.7273		873	0.04894
	1793.34	51		871	0.04833
	1796.2	45		870	0.04752
	1799.07	34.9091		868	0.04705
	1801.94	30.2727		866	0.04658
	1804.8	19.6364		865	0.04605
	1807.67	24.3636		864	0.04552
	1810.54	13.7273		862	0.04505
	1813.41	14.1818		861	0.04466
	1816.27	30.2727		859	0.04433
	1819.14	43.1818		858	0.04379
	1822.01	39.5455		856	0.0436
	1824.88	42		855	0.04306
	1827.75	41.9091		853	0.04272
	1830.62	42.3636		851	0.04223
	1833.49	41.7273		850	0.04199
	1836.36	40.0909		849	0.04204
	1839.23	37.9091		848	0.04149
	1842.1	39.5455		846	0.04115
	1844.97	36.6364		845	0.04075
	1847.84	18.8182		843	0.0404
	1850.72	2.09091		842	0.04
	1853.59	-3.36364		840	0.03949
	1856.46	-0.36364		839	0.03909
	1859.33	-4.27273		838	0.03854
	1862.21	12.4545		836	0.03788
	1865.08	1.27273		835	0.03702
	1867.96	15.9091		833	0.03605
	1870.83	16.9091		832	0.03459
	1873.71	17.7273		831	0.03297
	1876.58	22.9091		829	0.03107
	1879.46	43.4545		828	0.02914
	1882.34	45.8182		826	0.02769
	1885.21	51.2727		825	0.0262
	1888.09	56		824	0.02516
	1890.97	59.3636		822	0.02446
	1893.85	46.4545		821	0.02388
	1896.73	59.5455		820	0.02329
	1899.61	49.9091		818	0.02304
				817	0.02276
				816	0.02248
				814	0.02223
				813	0.0221
				812	0.02198
				810	0.02187
				809	0.0219
				808	0.02177
				807	0.02196
				805	0.02201
				804	0.02204
				803	0.02222
				801	0.02243
				800	0.02246
				799	0.0228
				797	0.02318
				796	0.02337
				795	0.02355
				794	0.02374
				792	0.02412
				791	0.02447
				790	0.02466
				789	0.025
				787	0.02523
				786	0.02558
				785	0.02593
				784	0.02613
				783	0.02632
				781	0.02655
				780	0.0269
				779	0.0271
				778	0.0273
				776	0.02753
				775	0.02756
				774	0.02776
				773	0.0278
				772	0.028
				770	0.02823
				769	0.02827
				768	0.02831
				767	0.02834
				766	0.02855
				765	0.02858
				763	0.02866
				762	0.02869
				761	0.02873
				760	0.0286
				759	0.02864
				758	0.02868
				756	0.02876
				755	0.02879
				754	0.02867
				753	0.0287
				752	0.02858
				751	0.02861
				750	0.02848
				748	0.02856
				747	0.02843
				746	0.02847
				745	0.02834
				744	0.02838
				743	0.02824
				742	0.02811
				741	0.02798
				740	0.02768
				739	0.02738
				738	0.02673
				736	0.02612
				735	0.0253
				734	0.02448
				733	0.02314
				732	0.02197
				731	0.0208
				730	0.01962
				729	0.01844
				728	0.01761
				727	0.01665
				726	0.01592
				725	0.01525
				724	0.01467
				723	0.01406
				722	0.01349
				721	0.01295
				719	0.01243
				718	0.0119
				717	0.01141
				716	0.01095
				715	0.01049
				714	0.01007
				713	0.00969
				712	0.0093
				711	0.00898
				710	0.00865
				709	0.0084
				708	0.00815
				707	0.00793
				706	0.00773
				705	0.00752
				704	0.00735
				703	0.00715
				702	0.00698
				701	0.00683
				700	0.00668
				699	0.00653
				698	0.00639
				697	0.00626
				696	0.00614
				695	0.00602
				694	0.00592
				693	0.0058
				692	0.00572
				691	0.00564
				690	0.00554
				689.7	0.00543
				689	0.00536
				688	0.00532
				687	0.00525
				686	0.0052
				685	0.00517
				684	0.00513
				683	0.00508
				682	0.00503
				681	0.00504
				680	0.00501
				679	0.00498
				678	0.00493
				677	0.0049
				676	0.00491
				676	0.00485
				675	0.00486
				674	0.00481
				673	0.00478
				672	0.00477
				671	0.00476
				670	0.00475
				669	0.00473
				668	0.00466
				667	0.00467
				667	0.00465

## Sheet: Fig 3f
	Distance	Normalized intensity
	mm
		1300LP	1400LP	1500LP
	0	0.90931	0.7984	0.81261
	0.13697	0.9123	0.79305	0.83213
	0.27395	0.92067	0.79332	0.84782
	0.41092	0.9297	0.80438	0.85725
	0.54789	0.93372	0.81842	0.86625
	0.68487	0.94162	0.84276	0.88094
	0.82184	0.96726	0.94085	0.92929
	0.95881	1	1	1
	1.09579	0.98732	0.91536	0.94097
	1.23276	0.95038	0.83901	0.86634
	1.36973	0.95547	0.84175	0.86025
	1.50671	0.95644	0.83185	0.8733
	1.64368	0.94919	0.81547	0.88192
	1.78065	0.95175	0.79574	0.86664
	1.91763	0.94491	0.7858	0.87502
	2.0546	0.94268	0.79764	0.90333
	2.19158	0.93526	0.81385	0.89625

[truncated: 21 more sheets: Fig 3j; Supplemantary Fig. 27, Fig 4d, Fig 4h, Fig 5c, Fig 5n, Fig 5o, Supplemantary Fig. 22, Supplemantary Fig. 28, Supplemantary Fig. 29, Supplemantary Fig. 31c, Supplemantary Fig. 33, Supplemantary Fig. 36, Supplemantary Fig. 37, Supplemantary Fig. 38, Supplemantary Fig. 39a, Supplemantary Fig. 39b, Supplemantary Fig. 40, Supplemantary Fig. 42b, Supplemantary Fig. 43b, Supplemantary Fig. 53 …]
